# Supplementary material for: Relationship between metastasis and second primary cancers in women with breast cancer
Source: Front Oncol. 2022 Sep 29;12:942320. doi: 10.3389/fonc.2022.942320 (PMC9556865; doi:10.3389/fonc.2022.942320)
Supplement: Supplementary file 1 [file Table_1.xlsx]

## Sheet: Sheet1
Supplement table 1.Standardized incidence ratios of SPCs in breast cancer patients with brain metastases by characteristics
	Brain metastasis(N=23)
	Observe	Expected	SIR(O/E)	95%Cl
Age
<40	1	0.38	2.64	0.07-14.70
40-49	1	1.5	0.67	0.02-3.71
50-59	6	4.79	1.25	0.46-2.73
60-69	11	7.2	1.53	0.76-2.73
>=70	4	5.21	0.77	0.21-1.97
Subtype
luminalA	10	8.94	1.12	0.54-2.06
luminalB	4	4.1	0.97	0.27-2.50
Her2	2	2.32	0.86	0.10-3.11
triple-negative	1	1.6	0.63	0.02-3.49
unknown	6	2.11	2.84*	1.04-6.18
Race
white	17	15.52	1.1	0.64-1.75
black	5	2.47	2.02	0.66-4.72
others	1	1.06	0.94	0.02-5.25
Grade
well differentiated	0	1.04	0	0-3.55
moderatly differentiated	8	5.7	1.4	0.61-2.77
poorly differentiated	9	6.31	1.43	0.65-2.71
unknown	6	5.71	1.05	0.39-2.29
Histologic type
IDC	14	12.32	1.14	0.62-1.91
ILC	1	0.98	1.02	0.03-5.68
IDC and ILC(mixed)	0	0.87	0	0-4.24
others	8	4.91	1.63	0.70-3.21
T stage
T1	2	1.63	1.22	0.15-4.42
T2	3	3.78	0.79	0.16-2.32
T3	0	2.23	0	0-1.66
T4	10	4.95	2.02	0.97-3.71
Tx	8	6.49	1.23	0.53-2.43
N stage
N0	5	3.62	1.38	0.45-3.22
N1	7	5.85	1.2	0.48-2.46
N2	1	2.02	0.49	0.01-2.75
N3	1	1.96	0.51	0.01-2.85
Nx	9	5.62	1.6	0.73-3.04
Therapy
without radiation or chemotherapy	2	2.39	0.84	0.10-3.02
radiation	9	4.34	2.07	0.95-3.94
chemotherapy	4	3.68	1.09	0.30-2.78
radiation and chemorapy	8	8.66	0.92	0.40-1.82
* p<0.05 compared with the general population.
