# Supplementary material for: Relationship between metastasis and second primary cancers in women with breast cancer
Source: Front Oncol. 2022 Sep 29;12:942320. doi: 10.3389/fonc.2022.942320 (PMC9556865; doi:10.3389/fonc.2022.942320)
Supplement: Supplementary file 2 [file Table_2.xlsx]

## Sheet: supplementary table 1
Supplementary table 2.Second primary cancer as a percentage of total cases
Site of SPCs	NMBC	MBC-regional nodes mets	MBC-distant organs mets	MBC-bone mets	MBC-lung mets	MBC-liver mets
breast	0.2747	0.2841	0.3175	0.3417	0.2485	0.2925
lung and bronchus	0.1522	0.1221	0.1405	0.1231	0.2249	0.0943
colon and rectum	0.0879	0.0847	0.1004	0.1055	0.071	0.1321
corpus uteri	0.0676	0.0643	0.0602	0.0653	0.071	0.0566
thyroid	0.0498	0.0738	0.0675	0.0704	0.0592	0.0943
melanoma of skin	0.0465	0.0499	0.0274	0.0251	0.0296	0.0377
non hodgkin lymphoma	0.0385	0.032	0.0219	0.0126	0.0296	0.0283
pancreas	0.0363	0.0378	0.031	0.0327	0.0237	0.0472
kidney renal pelvis	0.035	0.0446	0.042	0.0377	0.0414	0.0283
ovary	0.0262	0.0204	0.0201	0.0201	0.0178	0.0189
urinary bladder	0.0255	0.0186	0.0347	0.0352	0.0296	0.0377
non lymphocytic leukemia	0.0233	0.0376	0.0219	0.0251	0.0237	0.0094
liver,gallbladder,intrahep bile duct and other	0.019	0.0176	0.0091	0.005	0.0178	0.0189
myeloma	0.0157	0.0146	0.0164	0.0201	0.0059	0.0094
oral cavity and pharynx	0.0152	0.0149	0.0055	0.0075	0.0059	0
stomach	0.0139	0.016	0.0219	0.0276	0.0237	0.0189
other female genital organs	0.0132	0.0121	0.0128	0.0151	0	0.0283
brain and other nervous system	0.0101	0.0093	0.0128	0.0075	0.0237	0
cervix uteri	0.0084	0.0056	0.0109	0.0075	0.0178	0.0189
lymphocytic leukemia	0.0082	0.0084	0.0036	0.005	0.0059	0
soft tissue including heart	0.008	0.0091	0.0036	0	0.0059	0.0094
small intestine	0.0066	0.0084	0.0055	0	0.0118	0
anus,anal canal and anorectum	0.0047	0.0042	0.0055	0.005	0	0.0094
esophagus	0.0039	0.0042	0.0055	0.0025	0.0118	0.0094
eye and orbit	0.0031	0.0014	0	0	0	0
larynx	0.0026	0.0014	0	0	0	0
thymus,adrenal gland and others	0.0015	0.0007	0	0	0	0
hodgkin lymphoma	0.0012	0.0014	0.0018	0.0025	0	0
bones and joints	0.0011	0.0012	0	0	0	0
Notes: Calculated by dividing the number of SPC cases observed per unit by the total number of SPCs observed
