# Supplementary material for: Relationship between metastasis and second primary cancers in women with breast cancer
Source: Front Oncol. 2022 Sep 29;12:942320. doi: 10.3389/fonc.2022.942320 (PMC9556865; doi:10.3389/fonc.2022.942320)
Supplement: Supplementary file 3 [file Table_3.xlsx]

## Sheet: SIRretu
Supplementary table 3.SIR of SPCs in breast cancer patients
	NMBC		MBC-regional nodes mets		MBC-distant organs mets		MBC-bone mets		MBC-lung mets		MBC-liver mets
Site of SPCs	SIR	95%CI	SIR	95%CI	SIR	95%CI	SIR	95%CI	SIR	95%CI	SIR	95%CI
all site	1	0.99-1.03	1.08*	1.05-1.11	1.26*	1.16-1.37	1.21*	1.09-1.33	1.26*	1.08-1.47	1.30*	1.07-1.57
breast	0.90*	0.87-0.93	0.95	0.90-1.01	1.33*	1.14-1.54	1.35*	1.13-1.60	1.05	0.76-1.42	1.15	0.78-1.63
lung and bronchus	1.07*	1.02-1.12	0.97	0.89-1.05	1.29*	1.02-1.61	1.09	0.81-1.44	2.02*	1.43-2.78	0.95	0.46-1.75
colon and rectum	1.01	0.95-1.08	1.05	0.94-1.16	1.45*	1.09-1.88	1.47*	1.06-1.98	1.01	0.52-1.76	2.00*	1.09-3.35
corpus uteri	0.98	0.92-1.06	0.97	0.85-1.08	1.13	0.78-1.59	1.15	0.75-1.69	1.34	0.69-2.35	0.99	0.36-2.15
thyroid	1.72*	1.58-1.87	2.35*	2.10-2.62	2.77*	1.95-3.82	2.74*	1.82-3.96	2.65*	1.27-4.88	3.16*	1.51-5.81
melanoma of skin	1.16*	1.06-1.26	1.30*	1.13-1.48	0.87	0.48-1.43	0.76	0.36-1.40	1	0.33-2.34	1.17	0.32-3.00
non hodgkin lymphoma	0.92	0.84-1.01	0.85*	0.71-1.00	0.68	0.35-1.19	0.36*	0.12-0.87	0.91	0.30-2.13	0.93	0.19-2.71
pancreas	1.09	0.99-1.20	1.28*	1.09-1.49	1.2	0.70-1.93	1.22	0.65-2.09	0.89	0.24-2.27	2.04	0.66-4.77
kidney renal pelvis	1.23*	1.11-1.36	1.66*	1.43-1.91	1.86*	1.18-2.79	1.62	0.90-2.66	1.86	0.765-3.83	1.26	0.26-3.69
ovary	1.01	0.90-1.13	0.82	0.66-1.01	0.99	0.49-1.76	0.93	0.40-1.83	0.87	0.18-2.55	0.89	0.11-3.23
urinary bladder	1.05	0.93-1.18	0.87	0.69-1.09	1.79*	1.08-2.80	1.81	0.99-3.04	1.55	0.50-3.61	2.32	0.63-5.94
non lymphocytic leukemia	1.75*	1.54-1.97	3.07*	2.62-3.58	2.07*	1.07-3.62	2.30*	1.10-4.23	2.22	0.61-5.69	0.95	0.02-5.31
liver,gallbladder,intrahep bile duct and other	0.86*	0.75-0.98	0.88	0.70-1.11	0.53	0.17-1.24	0.29	0.03-1.03	1.01	0.21-2.95	1.18	0.14-4.27
myeloma	1.01	0.87-1.17	1		1.31	0.60-2.49	1.56	0.67-3.08	0.46	0.01-2.56	0.8	0.02-4.46
oral cavity and pharynx	0.94	0.81-1.09	0.98	0.75-1.25	0.42	0.09-1.24	0.57	0.12-1.67	0.47	0.01-2.63	0	/
stomach	1.07	0.91-1.25	1.32*	1.03-1.67	2.10*	1.08-3.67	2.59*	1.29-4.63	2.22	0.60-5.68	1.91	0.23-6.90
other female genital organs	0.97	0.92-1.03	0.99	0.59-1.57	0.54	0.01-3.02	0.7	0.02-3.92	0	/	2.81	0.07-15.64
brain and other nervous system	1	0.83-1.20	0.98	0.70-1.33	1.61	0.65-3.32	0.91	0.19-2.66	3.07	0.84-7.86	0	/
cervix uteri	0.82	0.66-1.00	0.49*	0.31-0.73	1.23	0.45-2.67	0.8	0.17-2.35	2.13	0.44-6.21	1.71	0.21-6.19
lymphocytic leukemia	0.70*	0.57-0.86	0.79	0.55-1.10	0.4	0.05-1.44	0.53	0.06-1.91	0.64	0.02-3.59	0	/
soft tissue including heart	1.43*	1.16-1.76	1.69*	1.20-2.32	0.81	0.10-2.94	0	/	1.34	0.03-7.45	2.07	0.05-11.54
small intestine	1.2	0.94-1.50	1.61*	1.13-2.23	1.25	0.26-3.64	0	/	2.67	0.32-9.65	0	/
anus,anal canal and anorectum	0.79	0.59-1.03	0.73	0.43-1.15	1.17	0.24-3.43	1.02	0.12-3.68	0	/	1.94	0.05-10.83
esophagus	0.81	0.59-1.09	0.95	0.56-1.50	1.38	0.29-4.05	0.64	0.02-3.54	3.03	0.37-10.94	2.69	0.07-15.01
eye and orbit	1.94*	1.35-2.70	0.95	0.35-2.07	0	/	0	/	0	/	0	/
larynx	0.9	0.61-1.28	0.49	0.18-1.07	0	/	0	/	0	/	0	/
thymus,adrenal gland and others	1.22	0.71-1.96	0.58	0.12-1.70	0	/	0	/	0	/	0	/
hodgkin lymphoma	0.57*	0.31-0.96	0.63	0.23-1.37	0.99	0.03-5.51	1.32	0.03-7.33	0	/	0	/
bones and joints	1.13	0.60-1.94	1.17	0.38-2.74	0	0	0	0	0	/	0	/
Notes:* p<0.05 compared with the general population.
