# Supplementary material for: Relationship between metastasis and second primary cancers in women with breast cancer
Source: Front Oncol. 2022 Sep 29;12:942320. doi: 10.3389/fonc.2022.942320 (PMC9556865; doi:10.3389/fonc.2022.942320)
Supplement: Supplementary file 4 [file Table_4.xlsx]

## Sheet: supplementary table 3
Supplementary table 4.SIR of SPCs varies with latency period after breast cancer
latency period (months)	NMBC		MBC-regional nodes mets		MBC-distant organs mets
	SIR	95%CI	SIR	95%CI	SIR	95%CI
4	0.98	0.86-1.12	1.53*	1.27-1.82	1.59*	1.03-2.34
5	0.99	0.86-1.13	1.29*	1.05-1.56	1.73*	1.13-2.53
6	0.95	0.83-1.09	1.42*	1.18-1.71	1.79*	1.17-2.62
7	1.01	0.88-1.15	1.1	0.89-1.36	1.5	0.93-2.29
8	0.86	0.74-0.99	0.92	0.72-1.15	1.41	0.85-2.20
9	0.9	0.78-1.04	1.16	0.93-1.42	1.07	0.59-1.80
10	0.96	0.83-1.10	1.25*	1.01-1.52	1.66*	1.03-2.54
11	0.83	0.71-0.96	1.04	0.83-1.30	1.06	0.56-1.81
12	1.33*	1.18-1.50	1.57*	1.3-1.87	1.59*	1.01-2.49
13	1.09	0.95-1.24	1.13	0.90-1.40	1.39	0.79-2.25
14	1.05	0.92-1.20	0.97	0.76-1.22	1.34	0.75-2.21
15	0.93	0.80-1.07	0.99	0.78-1.25	1.57	0.92-2.52
16	0.95	0.82-1.10	1.09	0.86-1.36	1.24	0.66-2.13
17	0.87	0.74-1.01	1.1	0.87-1.37	1.19	0.62-2.08
18	0.86	0.74-1.00	0.95	0.73-1.20	0.93	0.42-1.76
19	0.86	0.74-1.00	1.06	0.83-1.33	1.28	0.66-2.23
20	0.91	0.78-1.05	0.94	0.73-1.20	0.88	0.38-1.74
21	0.86	0.73-1.00	1.22	0.97-1.52	0.57	0.18-1.32
22	0.86	0.73-1.00	0.94	0.72-1.20	1.64	0.90-2.75
23	0.85	0.72-1.00	0.85	0.64-1.10	0.97	0.42-1.91
24	0.96	0.82-1.11	1.1	0.86-1.39	1	0.43-1.98
25+	1.02	1.00-1.05	0.99	0.95-1.03	1.1	0.95-1.26
Notes:* p<0.05 compared with the general population.
