# Supplementary material for: Relationship between metastasis and second primary cancers in women with breast cancer
Source: Front Oncol. 2022 Sep 29;12:942320. doi: 10.3389/fonc.2022.942320 (PMC9556865; doi:10.3389/fonc.2022.942320)
Supplement: Supplementary file 5 [file Table_5.xlsx]

## Sheet: SMRretu
Supplementary table 5.SMR of SPCs in breast cancer patients
Site of SPCs	NMBC		MBC-regional nodes mets		MBC-distant organs mets		MBC-bone mets		MBC-lung mets		MBC-liver mets
	SMR	95%CI	SMR	95%CI	SMR	95%CI	SMR	95%CI	SMR	95%CI	SMR	95%CI
lung and bronchus	0.60*	0.56-0.65	0.75*	0.67-0.85	2.48*	2.02-3.00	2.13*	1.64-2.71	4.47*	3.39-5.77	2.69*	1.62-4.20
colon and rectum	0.50*	0.43-0.58	0.48*	0.36-0.61	0.43*	0.16-0.94	0.38#	0.10-0.99	0	/	1.29	0.27-3.77
corpus uteri	0.35*	0.23-0.51	0.83	0.61-1.11	1.35	0.58-2.66	1.32	0.48-2.88	1.56	0.32-4.57	0	/
thyroid	0.50*	0.22-0.99	0.57	1.12-1.65	1.68	0.04-9.36	2.23	0.06-12.42	0	/	0	/
melanoma of skin	0.34*	0.18-0.57	0.49	0.20-1.02	0.63	0.02-3.49	0	/	2.08	0.05-11.58	0	/
non hodgkin lymphoma	0.53*	0.42-0.67	0.36*	0.21-0.59	0.21	0.01-1.18	0.26	0.01-1.45	0	/	0	/
pancreas	0.94	0.84-1.06	0.99	0.81-1.19	0.75	0.34-1.43	0.56	0.18-1.30	0.78	0.16-2.29	2	0.54-5.11
kidney renal pelvis	0.58*	0.42-0.78	0.73	0.43-1.15	1.06	0.22-3.09	1.42	0.29-4.15	0	/	0	/
ovary	0.55*	0.46-0.66	0.49*	0.34-0.67	1.5	0.77-2.62	1.62	0.78-2.98	1.18	0.24-3.45	3.43*	1.11-8.01
urinary bladder	0.75*	0.56-0.99	0.67	0.38-1.11	0	/	0	/	0	/	0	/
non lymphocytic leukemia	1.25*	1.01-1.52	2.34*	1.78-3.01	0.35	0.01-1.92	0.46	0.01-2.57	0	/	0	/
liver,gallbladder,intrahep bile duct and other	0.72*	0.59-0.88	1.33*	1.01-1.72	2.23*	1.11-3.99	1.64	0.60-3.57	1.28	0.15-4.62	8.18*	3.29-16.86
myeloma	0.39*	0.27-0.54	0.49*	0.27-0.82	0.91	0.19-2.66	0.81	0.10-2.94	0	/	0	/
oral cavity and pharynx	0.60*	0.39-0.88	0.35*	0.11-0.81	0	/	0	/	0	/	0	/
stomach	0.84	0.63-1.09	0.79	0.47-1.25	2.34	0.86-5.08	3.16*	1.16-6.88	1.21	0.03-6.75	0	/
other female genital organs	0.35*	0.02-0.61	0	/	0	/	0	/	0	/	0	/
brain and other nervous system	0.92	0.74-1.13	1.27	0.92-1.71	4.31*	2.46-7.00	3.20*	1.46-6.07	3.54	0.96-9.07	0	/
cervix uteri	0.35*	0.20-0.56	0.42*	0.18-0.83	1.02	0.12-3.69	0	/	3.36	0.41-12.13	0	/
lymphocytic leukemia	0.53*	0.32-0.84	0.63	0.25-1.29	0	/	0	/	0	/	0	/
soft tissue including heart	1.28	0.91-1.76	1.13	0.59-1.98	6.96*	3.00-13.70	0	/	22.41#	9.67-44.15	13.82#	2.85-40.38
small intestine	0.49	0.16-1.14	0.57	0.07-2.05	0	/	0	/	0	/	0	/
anus,anal canal and anorectum	0.75	0.30-1.56	0	/	0	/	0	/	0	/	0	/
esophagus	0.69*	0.47-0.97	0.95	0.53-1.57	1.08	0.13-3.90	1.5	0.18-5.40	0	/	0	/
eye and orbit	0	/	0	/	0	/	0	/	0	/	0	/
larynx	0.17*	0.02-0.61	0.24	0.01-1.35	0	/	0	/	0	/	0	/
thymus,adrenal gland and others	0.52*	0.11-0.94	0.96	0.12-3.48	0	/	0	/	0	/	0	/
hodgkin lymphoma	0.33	0.41-1.21	0.98	0.12-3.56	0	/	0	/	0	/	0	/
bones and joints	1.06	0.46-2.09	4.62*	2.39-8.06	0	/	0	/	0	/	0	/
Notes: * p<0.05 compared with the general population. # p value less than 0.05 but the cases of cells were less than 5
