# Supplementary material for: Relationship between metastasis and second primary cancers in women with breast cancer
Source: Front Oncol. 2022 Sep 29;12:942320. doi: 10.3389/fonc.2022.942320 (PMC9556865; doi:10.3389/fonc.2022.942320)
Supplement: Supplementary file 6 [file Table_6.xlsx]

## Sheet: Sheet1
Supplementary table 6.KM survival analysis of SPCs stratified by metastasis of BC
Site of SPCs	HR(MBC-regional nodes mets VS NMBC)	95%CI	P value	HR(MBC-distant organs mets VS NMBC)	95%CI	P value
breast	2.401	2.073-2.781	***	6.493	5.191-8.120	***
melanoma of the skin	2.09	1.267-3.447	**	9.392	3.635-24.263	***
corpus uteri	1.446	1.068-1.957	*	4.685	2.917-7.526	***
thyroid	0.894	0.493-1.622	0.713	5.401	2.556-11.411	***
non-hodgkin lymphoma	1.225	0.858-1.750	0.264	3.07	1.347-6.994	**
colon and rectum	1.135	0.951-1.355	0.161	2.708	2.009-3.649	***
urinary	1.149	0.870-1.517	0.328	1.823	1.088-3.055	*
ovary	1.37	0.959-1.956	0.083	2.598	1.355-4.977	**
stomach	1.45	1.040-2.022	*	2.448	1.416-4.233	**
lung/bronchus	1.136	0.9333-1.300	0.062	1.646	1.257-2.154	***
leukemia	1.355	1.065-1.723	*	1.674	0.855-3.277	0.132
pancreas	0.825	0.677-1.020	0.075	1.189	0.694-2.035	0.529
Notes: * p < 0.05; ** p < 0.01; *** p < 0.001. N.S: not significant.
