# Supplementary material for: Relationship between metastasis and second primary cancers in women with breast cancer
Source: Front Oncol. 2022 Sep 29;12:942320. doi: 10.3389/fonc.2022.942320 (PMC9556865; doi:10.3389/fonc.2022.942320)
Supplement: Supplementary file 7 [file Table_7.xlsx]

## Sheet: Sheet1
Supplementary table 7.Univariate cox analysis of clinical features extracted from seer database
	Hazard Ratio(HR)	95%CI	P Value
Marital Status
married	reference
single	1.284	1.129-1.460	***
divorced/widow/other	1.647	1.492-1.819	***
Race
white	reference
black	1.334	1.181-1.508	***
other	0.865	0.727-1.03	0.104
Grade of MBC
Well differentiated	reference
Moderately differentiated	1.21	1.038-1.411	*
Poorly differentiated	1.509	1.293-1.761	***
unknown	1.906	1.527-2.379	***
Stage of MBC
IB	reference
IIA	0.907	0.729-1.128	0.378
IIB	1.194	0.974-1.465	0.088
IIIA	1.345	1.092-1.657	**
IIIB	2.065	1.595-2,674	***
IIIC	1.42	1.126-1.790	**
IV	2.486	2.014-3.068	***
Chemotherapy for MBC
no/unknown	reference
yes	0.7	0.639-0.767	***
Surgery for MBC
no/unknown	reference
yes	0.472	0.410-0.542	***
Bone mets of MBC
no/unknown	reference
yes	2.012	1.758-2.303	***
Liver mets of MBC
no/unknown	reference
yes	2.23	1.762-2.823	***
Lung mets of MBC
no/unknown	reference
yes	2.18	1.793-2.650	***
Brain mets of MBC
no/unknown	reference
yes	2.686	1.709-4.221	***
Hormone receptor (HR) of MBC
negative/unknown	reference
positive	0.762	0.681-0.853	***
HER2 of MBC
negative/unknown	reference
positive	0.835	0.729-0.955	**
Site of SPCs
breast	reference
thyroid	0.218	0.147-0.323	***
melanoma of skin	0.526	0.367-0.753	***
urinary	1.043	0.832-1.306	0.717
corpus uteri	1.059	0.839-1.338	0.628
non hodgkin lymphoma	1.22	0.903-1.648	0.195
colon/rectum	1.336	1.102-1.619	**
ovary	2.012	1.509-2.682	***
other cancer	2.13	1.810-2.508	***
lung and bronchus	2.831	2.458-3.260	***
leukemia	3.619	2.963-4.421	***
stomach	4.591	3.566-5.911	***
pancreas	5.522	4.545-6.708	***
Grade of SPCs
Well differentiated	reference
Moderately differentiated	1.952	1.594-2.390	***
Poorly differentiated	3.72	3.056-4.528	***
T.B-cell	3.235	2.511-4.166	***
unknown	3.654	3.034-4.402	***
Stage of SPCs
I	reference
II	1.572	1.319-1.873	***
III	2.676	2.296-3.119	***
IV	6.733	5.902-7.680	***
unknown	4.103	3.605-4.670	***
Surgery for SPCs
no/unknown	reference
yes	0.21	0.192-0.231	***
Chemotherapy for SPCs
no/unknown	reference
yes	1.289	1.174-1.416	***
Radiotherapy for SPCs
no/unknown	reference
yes	0.839	0.746-0.945	**
Bone mets of SPCs
no/unknown	reference
yes	3.165	2.682-3.736	***
Liver mets of SPCs
no/unknown	reference
yes	4.846	4.139-5.673	***
Lung mets of SPCs
no/unknown	reference
yes	4.051	3.388-4.844	***
Brain mets of SPCs
no/unknown	reference
yes	4.848	3.623-6.487	***
Distant LN mets of SPCs
no/unknown	reference
yes	3.529	2.47-5.041	***
other distant mets of SPCs
no/unknown	reference
yes	4.163	3.349-5.176	***
Age at dignosis of MBC	1.031	1.027-1.035	***
Latency period (month)	1.006	1.004-1.008	***
Notes: * p < 0.05; ** p < 0.01; *** p < 0.001.
