# Supplementary material for: Relationship between metastasis and second primary cancers in women with breast cancer
Source: Front Oncol. 2022 Sep 29;12:942320. doi: 10.3389/fonc.2022.942320 (PMC9556865; doi:10.3389/fonc.2022.942320)
Supplement: Supplementary file 9 [file DataSheet_2.xlsx]

## Sheet: Row data
Patient ID	Record number recode	Site recode ICD-O-3/WHO 2008 (for SIRs) (Event Variable)	Sequence number	Site recode ICD-O-3/WHO 2008	Marital status at diagnosis	Age recode with <1 year olds	Age recode with single ages and 100+	Race recode (W, B, AI, API)	Origin recode NHIA (Hispanic, Non-Hisp)	Race and origin recode (NHW, NHB, NHAIAN, NHAPI, Hispanic)	Race recode (White, Black, Other)	Race/ethnicity	Year of diagnosis	Primary Site - labeled	Grade (thru 2017)	Grade Clinical (2018+)	Grade Pathological (2018+)	Laterality	ICD-O-3 Hist/behav	ICD-O-3 Hist/behav, malignant	SEER Brain and CNS Recode	Derived EOD 2018 T (2018+)	Derived EOD 2018 N (2018+)	Derived EOD 2018 M (2018+)	Derived EOD 2018 Stage Group (2018+)	Derived AJCC Stage Group, 7th ed (2010-2015)	Derived AJCC T, 7th ed (2010-2015)	Derived AJCC N, 7th ed (2010-2015)	Derived AJCC M, 7th ed (2010-2015)	Derived SEER Cmb Stg Grp (2016-2017)	Derived SEER Combined T (2016-2017)	Derived SEER Combined N (2016-2017)	Derived SEER Combined M (2016-2017)	Derived AJCC Stage Group, 6th ed (2004-2015)	Breast - Adjusted AJCC 6th Stage (1988-2015)	Derived AJCC T, 6th ed (2004-2015)	Derived AJCC N, 6th ed (2004-2015)	Derived AJCC M, 6th ed (2004-2015)	Breast - Adjusted AJCC 6th T (1988-2015)	Breast - Adjusted AJCC 6th N (1988-2015)	Breast - Adjusted AJCC 6th M (1988-2015)	Lymphoma - Ann Arbor Stage (1983-2015)	T value - based on AJCC 3rd (1988-2003)	N value - based on AJCC 3rd (1988-2003)	M value - based on AJCC 3rd (1988-2003)	RX Summ--Surg Prim Site (1998+)	RX Summ--Scope Reg LN Sur (2003+)	RX Summ--Surg Oth Reg/Dis (2003+)	RX Summ--Surg/Rad Seq
973403	1	Breast	1st of 2 or more primaries	Breast	Divorced	55-59 years	58 years	White	Non-Spanish-Hispanic-Latino	Non-Hispanic White	White	White	2011	C50.4-Upper-outer quadrant of breast	Well differentiated; Grade I	Blank(s)	Blank(s)	Right - origin of primary	8500/3: Infiltrating duct carcinoma, NOS	8500/3: Infiltrating duct carcinoma, NOS	5. All Other Cancer Types	Blank(s)	Blank(s)	Blank(s)	Blank(s)	IA	T1mic	N0	M0	Blank(s)	Blank(s)	Blank(s)	Blank(s)	I	I	T1mic	N0	M0	T1mic	N0	M0	N/A	Blank(s)	Blank(s)	Blank(s)	22	Unknown or not applicable	None; diagnosed at autopsy	Radiation after surgery
973403	2	Large Intestine, NOS	2nd of 2 or more primaries	Large Intestine, NOS	Divorced	60-64 years	64 years	White	Non-Spanish-Hispanic-Latino	Non-Hispanic White	White	White	2017	C18.8-Overlapping lesion of colon	Well differentiated; Grade I	Blank(s)	Blank(s)	Not a paired site	8140/3: Adenocarcinoma, NOS	8140/3: Adenocarcinoma, NOS	5. All Other Cancer Types	Blank(s)	Blank(s)	Blank(s)	Blank(s)	Blank(s)	Blank(s)	Blank(s)	Blank(s)	4B	p4B	p1B	p1B	Blank(s)	Blank(s)	Blank(s)	Blank(s)	Blank(s)	Blank(s)	Blank(s)	Blank(s)	Blank(s)	Blank(s)	Blank(s)	Blank(s)	41	4 or more regional lymph nodes removed	Non-primary surgical procedure to other regional sites	No radiation and/or cancer-directed surgery
1026114	1	Breast	1st of 2 or more primaries	Breast	Single (never married)	70-74 years	72 years	White	Non-Spanish-Hispanic-Latino	Non-Hispanic White	White	White	2010	C50.3-Lower-inner quadrant of breast	Moderately differentiated; Grade II	Blank(s)	Blank(s)	Right - origin of primary	8500/3: Infiltrating duct carcinoma, NOS	8500/3: Infiltrating duct carcinoma, NOS	5. All Other Cancer Types	Blank(s)	Blank(s)	Blank(s)	Blank(s)	IA	T1b	N0	M0	Blank(s)	Blank(s)	Blank(s)	Blank(s)	I	I	T1b	N0	M0	T1b	N0	M0	N/A	Blank(s)	Blank(s)	Blank(s)	41	Unknown or not applicable	None; diagnosed at autopsy	No radiation and/or cancer-directed surgery
1026114	2	Melanoma of the Skin	2nd of 2 or more primaries	Melanoma of the Skin	Unknown	70-74 years	74 years	White	Non-Spanish-Hispanic-Latino	Non-Hispanic White	White	White	2012	C44.4-Skin of scalp and neck	Unknown	Blank(s)	Blank(s)	Right - origin of primary	8720/3: Malignant melanoma, NOS	8720/3: Malignant melanoma, NOS	5. All Other Cancer Types	Blank(s)	Blank(s)	Blank(s)	Blank(s)	IB	T1b	N0	M0	Blank(s)	Blank(s)	Blank(s)	Blank(s)	IA	Blank(s)	T1a	N0	M0	Blank(s)	Blank(s)	Blank(s)	N/A	Blank(s)	Blank(s)	Blank(s)	31	None	None; diagnosed at autopsy	No radiation and/or cancer-directed surgery
1144656	1	Breast	1st of 2 or more primaries	Breast	Married (including common law)	70-74 years	74 years	White	Non-Spanish-Hispanic-Latino	Non-Hispanic White	White	White	2014	C50.9-Breast, NOS	Poorly differentiated; Grade III	Blank(s)	Blank(s)	Right - origin of primary	8500/3: Infiltrating duct carcinoma, NOS	8500/3: Infiltrating duct carcinoma, NOS	5. All Other Cancer Types	Blank(s)	Blank(s)	Blank(s)	Blank(s)	IA	T1b	N0	M0	Blank(s)	Blank(s)	Blank(s)	Blank(s)	I	I	T1b	N0	M0	T1b	N0	M0	N/A	Blank(s)	Blank(s)	Blank(s)	22	Unknown or not applicable	None; diagnosed at autopsy	Radiation after surgery
1144656	2	Melanoma of the Skin	2nd of 2 or more primaries	Melanoma of the Skin	Unknown	75-79 years	75 years	White	Non-Spanish-Hispanic-Latino	Non-Hispanic White	White	White	2016	C44.6-Skin of upper limb and shoulder	Unknown	Blank(s)	Blank(s)	Right - origin of primary	8720/3: Malignant melanoma, NOS	8720/3: Malignant melanoma, NOS	5. All Other Cancer Types	Blank(s)	Blank(s)	Blank(s)	Blank(s)	Blank(s)	Blank(s)	Blank(s)	Blank(s)	1A	p1A	c0	c0	Blank(s)	Blank(s)	Blank(s)	Blank(s)	Blank(s)	Blank(s)	Blank(s)	Blank(s)	Blank(s)	Blank(s)	Blank(s)	Blank(s)	31	None	None; diagnosed at autopsy	No radiation and/or cancer-directed surgery
1153315	1	Breast	1st of 2 or more primaries	Breast	Married (including common law)	60-64 years	64 years	White	Non-Spanish-Hispanic-Latino	Non-Hispanic White	White	White	2010	C50.4-Upper-outer quadrant of breast	Moderately differentiated; Grade II	Blank(s)	Blank(s)	Left - origin of primary	8500/3: Infiltrating duct carcinoma, NOS	8500/3: Infiltrating duct carcinoma, NOS	5. All Other Cancer Types	Blank(s)	Blank(s)	Blank(s)	Blank(s)	IIA	T2	N0(i-)	M0	Blank(s)	Blank(s)	Blank(s)	Blank(s)	IIA	IIA	T2	N0(i-)	M0	T2	N0	M0	N/A	Blank(s)	Blank(s)	Blank(s)	22	Unknown or not applicable	None; diagnosed at autopsy	Radiation after surgery
1153315	2	Lung and Bronchus	2nd of 2 or more primaries	Lung and Bronchus	Divorced	70-74 years	70 years	White	Non-Spanish-Hispanic-Latino	Non-Hispanic White	White	White	2015	C34.3-Lower lobe, lung	Unknown	Blank(s)	Blank(s)	Right - origin of primary	8480/3: Mucinous adenocarcinoma	8480/3: Mucinous adenocarcinoma	5. All Other Cancer Types	Blank(s)	Blank(s)	Blank(s)	Blank(s)	IIIA	T2NOS	N2	M0	Blank(s)	Blank(s)	Blank(s)	Blank(s)	IIIA	Blank(s)	T2	N2	M0	Blank(s)	Blank(s)	Blank(s)	N/A	Blank(s)	Blank(s)	Blank(s)	0	Biopsy or aspiration of regional lymph node, NOS	None; diagnosed at autopsy	Radiation after surgery
1153332	1	Breast	1st of 2 or more primaries	Breast	Married (including common law)	65-69 years	67 years	White	Non-Spanish-Hispanic-Latino	Non-Hispanic White	White	White	2010	C50.2-Upper-inner quadrant of breast	Well differentiated; Grade I	Blank(s)	Blank(s)	Left - origin of primary	8500/3: Infiltrating duct carcinoma, NOS	8500/3: Infiltrating duct carcinoma, NOS	5. All Other Cancer Types	Blank(s)	Blank(s)	Blank(s)	Blank(s)	IA	T1a	N0(i-)	M0	Blank(s)	Blank(s)	Blank(s)	Blank(s)	I	I	T1a	N0(i-)	M0	T1a	N0	M0	N/A	Blank(s)	Blank(s)	Blank(s)	22	Unknown or not applicable	None; diagnosed at autopsy	Radiation after surgery
1153332	2	Breast	2nd of 2 or more primaries	Breast	Married (including common law)	70-74 years	72 years	White	Non-Spanish-Hispanic-Latino	Non-Hispanic White	White	White	2014	C50.4-Upper-outer quadrant of breast	Well differentiated; Grade I	Blank(s)	Blank(s)	Right - origin of primary	8500/3: Infiltrating duct carcinoma, NOS	8500/3: Infiltrating duct carcinoma, NOS	5. All Other Cancer Types	Blank(s)	Blank(s)	Blank(s)	Blank(s)	IA	T1b	N0	M0	Blank(s)	Blank(s)	Blank(s)	Blank(s)	I	I	T1b	N0	M0	T1b	N0	M0	N/A	Blank(s)	Blank(s)	Blank(s)	20	Unknown or not applicable	None; diagnosed at autopsy	Radiation after surgery
1153404	1	Breast	1st of 2 or more primaries	Breast	Single (never married)	50-54 years	50 years	White	Non-Spanish-Hispanic-Latino	Non-Hispanic White	White	White	2010	C50.4-Upper-outer quadrant of breast	Moderately differentiated; Grade II	Blank(s)	Blank(s)	Left - origin of primary	8500/3: Infiltrating duct carcinoma, NOS	8500/3: Infiltrating duct carcinoma, NOS	5. All Other Cancer Types	Blank(s)	Blank(s)	Blank(s)	Blank(s)	IA	T1c	N0	M0	Blank(s)	Blank(s)	Blank(s)	Blank(s)	I	I	T1c	N0	M0	T1c	N0	M0	N/A	Blank(s)	Blank(s)	Blank(s)	22	Unknown or not applicable	None; diagnosed at autopsy	Radiation after surgery
1153404	2	Breast	2nd of 2 or more primaries	Breast	Unmarried or Domestic Partner	50-54 years	54 years	White	Non-Spanish-Hispanic-Latino	Non-Hispanic White	White	White	2014	C50.8-Overlapping lesion of breast	Poorly differentiated; Grade III	Blank(s)	Blank(s)	Right - origin of primary	8500/3: Infiltrating duct carcinoma, NOS	8500/3: Infiltrating duct carcinoma, NOS	5. All Other Cancer Types	Blank(s)	Blank(s)	Blank(s)	Blank(s)	IA	T1b	N0	M0	Blank(s)	Blank(s)	Blank(s)	Blank(s)	I	I	T1b	N0	M0	T1b	N0	M0	N/A	Blank(s)	Blank(s)	Blank(s)	22	Unknown or not applicable	None; diagnosed at autopsy	Radiation after surgery
1153423	1	Breast	1st of 2 or more primaries	Breast	Single (never married)	55-59 years	57 years	Black	Non-Spanish-Hispanic-Latino	Non-Hispanic Black	Black	Black	2010	C50.1-Central portion of breast	Moderately differentiated; Grade II	Blank(s)	Blank(s)	Right - origin of primary	8520/3: Lobular carcinoma, NOS	8520/3: Lobular carcinoma, NOS	5. All Other Cancer Types	Blank(s)	Blank(s)	Blank(s)	Blank(s)	IV	T4b	N3a	M1	Blank(s)	Blank(s)	Blank(s)	Blank(s)	IV	IV	T4d	N3a	M1	Any T, Mets	N3	M1	N/A	Blank(s)	Blank(s)	Blank(s)	51	Unknown or not applicable	None; diagnosed at autopsy	No radiation and/or cancer-directed surgery
1153423	2	Thyroid	2nd of 2 or more primaries	Thyroid	Single (never married)	55-59 years	57 years	Black	Non-Spanish-Hispanic-Latino	Non-Hispanic Black	Black	Black	2010	C73.9-Thyroid gland	Unknown	Blank(s)	Blank(s)	Not a paired site	8340/3: Papillary carcinoma, follicular variant	8340/3: Papillary carcinoma, follicular variant	5. All Other Cancer Types	Blank(s)	Blank(s)	Blank(s)	Blank(s)	II	T2(m)	N0	M0	Blank(s)	Blank(s)	Blank(s)	Blank(s)	II	Blank(s)	T2	N0	M0	Blank(s)	Blank(s)	Blank(s)	N/A	Blank(s)	Blank(s)	Blank(s)	21	None	None; diagnosed at autopsy	No radiation and/or cancer-directed surgery
1153423	3	Breast	3rd of 3 or more primaries	Breast	Unknown	60-64 years	62 years	Black	Non-Spanish-Hispanic-Latino	Non-Hispanic Black	Black	Black	2015	C50.4-Upper-outer quadrant of breast	Poorly differentiated; Grade III	Blank(s)	Blank(s)	Left - origin of primary	8520/3: Lobular carcinoma, NOS	8520/3: Lobular carcinoma, NOS	5. All Other Cancer Types	Blank(s)	Blank(s)	Blank(s)	Blank(s)	IIA	T1b	N1	M0	Blank(s)	Blank(s)	Blank(s)	Blank(s)	IIA	IIA	T1b	N1	M0	T1b	N1	M0	N/A	Blank(s)	Blank(s)	Blank(s)	0	Unknown or not applicable	None; diagnosed at autopsy	No radiation and/or cancer-directed surgery
1153498	1	Breast	1st of 2 or more primaries	Breast	Married (including common law)	45-49 years	49 years	White	Non-Spanish-Hispanic-Latino	Non-Hispanic White	White	White	2010	C50.4-Upper-outer quadrant of breast	Moderately differentiated; Grade II	Blank(s)	Blank(s)	Left - origin of primary	8500/3: Infiltrating duct carcinoma, NOS	8500/3: Infiltrating duct carcinoma, NOS	5. All Other Cancer Types	Blank(s)	Blank(s)	Blank(s)	Blank(s)	IIIA	T3	N1mi	M0	Blank(s)	Blank(s)	Blank(s)	Blank(s)	IIIA	IIIA	T3	N1mi	M0	T3	N1	M0	N/A	Blank(s)	Blank(s)	Blank(s)	40	Unknown or not applicable	None; diagnosed at autopsy	No radiation and/or cancer-directed surgery
1153498	2	Breast	2nd of 2 or more primaries	Breast	Married (including common law)	45-49 years	49 years	White	Non-Spanish-Hispanic-Latino	Non-Hispanic White	White	White	2010	C50.9-Breast, NOS	Moderately differentiated; Grade II	Blank(s)	Blank(s)	Right - origin of primary	8500/3: Infiltrating duct carcinoma, NOS	8500/3: Infiltrating duct carcinoma, NOS	5. All Other Cancer Types	Blank(s)	Blank(s)	Blank(s)	Blank(s)	IA	T1a	N0	M0	Blank(s)	Blank(s)	Blank(s)	Blank(s)	I	I	T1a	N0	M0	T1a	N0	M0	N/A	Blank(s)	Blank(s)	Blank(s)	22	Unknown or not applicable	None; diagnosed at autopsy	No radiation and/or cancer-directed surgery
1153676	1	Breast	1st of 2 or more primaries	Breast	Married (including common law)	45-49 years	48 years	White	Spanish-Hispanic-Latino	Hispanic (All Races)	White	White	2010	C50.9-Breast, NOS	Well differentiated; Grade I	Blank(s)	Blank(s)	Left - origin of primary	8520/3: Lobular carcinoma, NOS	8520/3: Lobular carcinoma, NOS	5. All Other Cancer Types	Blank(s)	Blank(s)	Blank(s)	Blank(s)	IIIA	T3	N1	M0	Blank(s)	Blank(s)	Blank(s)	Blank(s)	IIIA	IIIA	T3	N1	M0	T3	N1	M0	N/A	Blank(s)	Blank(s)	Blank(s)	44	Unknown or not applicable	None; diagnosed at autopsy	No radiation and/or cancer-directed surgery
1153897	1	Breast	1st of 2 or more primaries	Breast	Married (including common law)	35-39 years	36 years	White	Non-Spanish-Hispanic-Latino	Non-Hispanic White	White	White	2010	C50.2-Upper-inner quadrant of breast	Poorly differentiated; Grade III	Blank(s)	Blank(s)	Left - origin of primary	8500/3: Infiltrating duct carcinoma, NOS	8500/3: Infiltrating duct carcinoma, NOS	5. All Other Cancer Types	Blank(s)	Blank(s)	Blank(s)	Blank(s)	IA	T1c	N0(i-)	M0	Blank(s)	Blank(s)	Blank(s)	Blank(s)	I	I	T1c	N0(i-)	M0	T1c	N0	M0	N/A	Blank(s)	Blank(s)	Blank(s)	30	Unknown or not applicable	None; diagnosed at autopsy	No radiation and/or cancer-directed surgery
1153897	2	Melanoma of the Skin	2nd of 2 or more primaries	Melanoma of the Skin	Married (including common law)	35-39 years	39 years	White	Non-Spanish-Hispanic-Latino	Non-Hispanic White	White	White	2012	C44.5-Skin of trunk	Unknown	Blank(s)	Blank(s)	Left - origin of primary	8720/3: Malignant melanoma, NOS	8720/3: Malignant melanoma, NOS	5. All Other Cancer Types	Blank(s)	Blank(s)	Blank(s)	Blank(s)	IA	T1a	N0	M0	Blank(s)	Blank(s)	Blank(s)	Blank(s)	INOS	Blank(s)	T1NOS	N0	M0	Blank(s)	Blank(s)	Blank(s)	N/A	Blank(s)	Blank(s)	Blank(s)	27	None	None; diagnosed at autopsy	No radiation and/or cancer-directed surgery
1153938	1	Breast	1st of 2 or more primaries	Breast	Married (including common law)	65-69 years	66 years	White	Non-Spanish-Hispanic-Latino	Non-Hispanic White	White	White	2010	C50.2-Upper-inner quadrant of breast	Poorly differentiated; Grade III	Blank(s)	Blank(s)	Right - origin of primary	8500/3: Infiltrating duct carcinoma, NOS	8500/3: Infiltrating duct carcinoma, NOS	5. All Other Cancer Types	Blank(s)	Blank(s)	Blank(s)	Blank(s)	IA	T1c	N0(i-)	M0	Blank(s)	Blank(s)	Blank(s)	Blank(s)	I	I	T1c	N0(i-)	M0	T1c	N0	M0	N/A	Blank(s)	Blank(s)	Blank(s)	20	Unknown or not applicable	None; diagnosed at autopsy	Radiation after surgery
1153938	2	Melanoma of the Skin	2nd of 2 or more primaries	Melanoma of the Skin	Married (including common law)	65-69 years	67 years	White	Non-Spanish-Hispanic-Latino	Non-Hispanic White	White	White	2011	C44.6-Skin of upper limb and shoulder	Unknown	Blank(s)	Blank(s)	Left - origin of primary	8720/3: Malignant melanoma, NOS	8720/3: Malignant melanoma, NOS	5. All Other Cancer Types	Blank(s)	Blank(s)	Blank(s)	Blank(s)	IA	T1a	N0	M0	Blank(s)	Blank(s)	Blank(s)	Blank(s)	INOS	Blank(s)	T1NOS	N0	M0	Blank(s)	Blank(s)	Blank(s)	N/A	Blank(s)	Blank(s)	Blank(s)	46	None	None; diagnosed at autopsy	No radiation and/or cancer-directed surgery
1153991	1	Breast	1st of 2 or more primaries	Breast	Married (including common law)	60-64 years	64 years	Black	Non-Spanish-Hispanic-Latino	Non-Hispanic Black	Black	Black	2010	C50.4-Upper-outer quadrant of breast	Moderately differentiated; Grade II	Blank(s)	Blank(s)	Left - origin of primary	8500/3: Infiltrating duct carcinoma, NOS	8500/3: Infiltrating duct carcinoma, NOS	5. All Other Cancer Types	Blank(s)	Blank(s)	Blank(s)	Blank(s)	IIB	T3	N0	M0	Blank(s)	Blank(s)	Blank(s)	Blank(s)	IIB	IIB	T3	N0	M0	T3	N0	M0	N/A	Blank(s)	Blank(s)	Blank(s)	80	Unknown or not applicable	None; diagnosed at autopsy	Radiation after surgery
1153991	2	Breast	2nd of 2 or more primaries	Breast	Married (including common law)	60-64 years	64 years	Black	Non-Spanish-Hispanic-Latino	Non-Hispanic Black	Black	Black	2010	C50.4-Upper-outer quadrant of breast	Moderately differentiated; Grade II	Blank(s)	Blank(s)	Right - origin of primary	8500/3: Infiltrating duct carcinoma, NOS	8500/3: Infiltrating duct carcinoma, NOS	5. All Other Cancer Types	Blank(s)	Blank(s)	Blank(s)	Blank(s)	IA	T1mic	N0	M0	Blank(s)	Blank(s)	Blank(s)	Blank(s)	I	I	T1mic	N0	M0	T1mic	N0	M0	N/A	Blank(s)	Blank(s)	Blank(s)	22	Unknown or not applicable	None; diagnosed at autopsy	Radiation after surgery
1154014	1	Breast	1st of 2 or more primaries	Breast	Single (never married)	60-64 years	63 years	Asian or Pacific Islander	Non-Spanish-Hispanic-Latino	Non-Hispanic Asian or Pacific Islander	Other (American Indian/AK Native, Asian/Pacific Islander)	Kampuchean (1988+)	2010	C50.8-Overlapping lesion of breast	Poorly differentiated; Grade III	Blank(s)	Blank(s)	Right - origin of primary	8500/3: Infiltrating duct carcinoma, NOS	8500/3: Infiltrating duct carcinoma, NOS	5. All Other Cancer Types	Blank(s)	Blank(s)	Blank(s)	Blank(s)	IV	T1c	N3a	M1	Blank(s)	Blank(s)	Blank(s)	Blank(s)	IV	IV	T1c	N3a	M1	Any T, Mets	N3	M1	N/A	Blank(s)	Blank(s)	Blank(s)	50	Unknown or not applicable	None; diagnosed at autopsy	Radiation after surgery
1154014	2	Thyroid	2nd of 2 or more primaries	Thyroid	Single (never married)	60-64 years	63 years	Asian or Pacific Islander	Non-Spanish-Hispanic-Latino	Non-Hispanic Asian or Pacific Islander	Other (American Indian/AK Native, Asian/Pacific Islander)	Kampuchean (1988+)	2011	C73.9-Thyroid gland	Unknown	Blank(s)	Blank(s)	Not a paired site	8260/3: Papillary adenocarcinoma, NOS	8260/3: Papillary adenocarcinoma, NOS	5. All Other Cancer Types	Blank(s)	Blank(s)	Blank(s)	Blank(s)	UNK Stage	TX	N0	M0	Blank(s)	Blank(s)	Blank(s)	Blank(s)	UNK Stage	Blank(s)	TX	N0	M0	Blank(s)	Blank(s)	Blank(s)	N/A	Blank(s)	Blank(s)	Blank(s)	0	None	None; diagnosed at autopsy	No radiation and/or cancer-directed surgery
1154233	1	Breast	1st of 2 or more primaries	Breast	Married (including common law)	55-59 years	55 years	White	Spanish-Hispanic-Latino	Hispanic (All Races)	White	White	2010	C50.4-Upper-outer quadrant of breast	Unknown	Blank(s)	Blank(s)	Left - origin of primary	8500/3: Infiltrating duct carcinoma, NOS	8500/3: Infiltrating duct carcinoma, NOS	5. All Other Cancer Types	Blank(s)	Blank(s)	Blank(s)	Blank(s)	IIB	T2	N1mi	M0	Blank(s)	Blank(s)	Blank(s)	Blank(s)	IIB	IIB	T2	N1mi	M0	T2	N1	M0	N/A	Blank(s)	Blank(s)	Blank(s)	22	Unknown or not applicable	None; diagnosed at autopsy	Radiation after surgery
1154233	2	Acute Myeloid Leukemia	2nd of 2 or more primaries	Acute Myeloid Leukemia	Married (including common law)	55-59 years	58 years	White	Spanish-Hispanic-Latino	Hispanic (All Races)	White	White	2013	C42.1-Bone marrow	Unknown	Blank(s)	Blank(s)	Not a paired site	9920/3: Therapy-related myeloid neoplasm	9920/3: Therapy-related myeloid neoplasm	5. All Other Cancer Types	Blank(s)	Blank(s)	Blank(s)	Blank(s)	NA	NA	NA	NA	Blank(s)	Blank(s)	Blank(s)	Blank(s)	NA	Blank(s)	NA	NA	NA	Blank(s)	Blank(s)	Blank(s)	N/A	Blank(s)	Blank(s)	Blank(s)	98	Unknown or not applicable	None; diagnosed at autopsy	No radiation and/or cancer-directed surgery
1154743	1	Breast	1st of 2 or more primaries	Breast	Married (including common law)	65-69 years	69 years	White	Non-Spanish-Hispanic-Latino	Non-Hispanic White	White	White	2010	C50.4-Upper-outer quadrant of breast	Well differentiated; Grade I	Blank(s)	Blank(s)	Right - origin of primary	8520/3: Lobular carcinoma, NOS	8520/3: Lobular carcinoma, NOS	5. All Other Cancer Types	Blank(s)	Blank(s)	Blank(s)	Blank(s)	IA	T1c	N0(i-)	M0	Blank(s)	Blank(s)	Blank(s)	Blank(s)	I	I	T1c	N0(i-)	M0	T1c	N0	M0	N/A	Blank(s)	Blank(s)	Blank(s)	22	Unknown or not applicable	None; diagnosed at autopsy	Radiation after surgery
1155231	1	Breast	1st of 2 or more primaries	Breast	Married (including common law)	40-44 years	44 years	Asian or Pacific Islander	Non-Spanish-Hispanic-Latino	Non-Hispanic Asian or Pacific Islander	Other (American Indian/AK Native, Asian/Pacific Islander)	Chinese	2010	C50.8-Overlapping lesion of breast	Poorly differentiated; Grade III	Blank(s)	Blank(s)	Right - origin of primary	8500/3: Infiltrating duct carcinoma, NOS	8500/3: Infiltrating duct carcinoma, NOS	5. All Other Cancer Types	Blank(s)	Blank(s)	Blank(s)	Blank(s)	IIIB	T4d	N1	M0	Blank(s)	Blank(s)	Blank(s)	Blank(s)	IIIB	IIIB	T4d	N1	M0	T4d	N1	M0	N/A	Blank(s)	Blank(s)	Blank(s)	51	Unknown or not applicable	None; diagnosed at autopsy	No radiation and/or cancer-directed surgery
1155231	2	Breast	2nd of 2 or more primaries	Breast	Married (including common law)	45-49 years	48 years	Asian or Pacific Islander	Non-Spanish-Hispanic-Latino	Non-Hispanic Asian or Pacific Islander	Other (American Indian/AK Native, Asian/Pacific Islander)	Chinese	2014	C50.8-Overlapping lesion of breast	Moderately differentiated; Grade II	Blank(s)	Blank(s)	Left - origin of primary	8500/3: Infiltrating duct carcinoma, NOS	8500/3: Infiltrating duct carcinoma, NOS	5. All Other Cancer Types	Blank(s)	Blank(s)	Blank(s)	Blank(s)	IV	T2	N1a	M1	Blank(s)	Blank(s)	Blank(s)	Blank(s)	IV	IV	T2	N1a	M1	Any T, Mets	N1	M1	N/A	Blank(s)	Blank(s)	Blank(s)	51	Unknown or not applicable	None; diagnosed at autopsy	No radiation and/or cancer-directed surgery
1155428	1	Breast	1st of 2 or more primaries	Breast	Single (never married)	40-44 years	43 years	Black	Non-Spanish-Hispanic-Latino	Non-Hispanic Black	Black	Black	2010	C50.4-Upper-outer quadrant of breast	Moderately differentiated; Grade II	Blank(s)	Blank(s)	Left - origin of primary	8500/3: Infiltrating duct carcinoma, NOS	8500/3: Infiltrating duct carcinoma, NOS	5. All Other Cancer Types	Blank(s)	Blank(s)	Blank(s)	Blank(s)	IA	T1b	N0	M0	Blank(s)	Blank(s)	Blank(s)	Blank(s)	I	I	T1b	N0	M0	T1b	N0	M0	N/A	Blank(s)	Blank(s)	Blank(s)	47	Unknown or not applicable	None; diagnosed at autopsy	No radiation and/or cancer-directed surgery
1155428	2	NHL - Extranodal	2nd of 2 or more primaries	NHL - Extranodal	Single (never married)	40-44 years	44 years	Black	Non-Spanish-Hispanic-Latino	Non-Hispanic Black	Black	Black	2011	C44.9-Skin, NOS	T-cell	Blank(s)	Blank(s)	Not a paired site	9700/3: Mycosis fungoides	9700/3: Mycosis fungoides	5. All Other Cancer Types	Blank(s)	Blank(s)	Blank(s)	Blank(s)	IA	T1NOS	N0	M0	Blank(s)	Blank(s)	Blank(s)	Blank(s)	IA	Blank(s)	T1	N0	M0	Blank(s)	Blank(s)	Blank(s)	N/A	Blank(s)	Blank(s)	Blank(s)	11	None	None; diagnosed at autopsy	No radiation and/or cancer-directed surgery
1155429	1	Breast	1st of 2 or more primaries	Breast	Married (including common law)	55-59 years	58 years	White	Non-Spanish-Hispanic-Latino	Non-Hispanic White	White	White	2010	C50.2-Upper-inner quadrant of breast	Moderately differentiated; Grade II	Blank(s)	Blank(s)	Right - origin of primary	8500/3: Infiltrating duct carcinoma, NOS	8500/3: Infiltrating duct carcinoma, NOS	5. All Other Cancer Types	Blank(s)	Blank(s)	Blank(s)	Blank(s)	IA	T1c	N0	M0	Blank(s)	Blank(s)	Blank(s)	Blank(s)	I	I	T1c	N0	M0	T1c	N0	M0	N/A	Blank(s)	Blank(s)	Blank(s)	22	Unknown or not applicable	None; diagnosed at autopsy	Radiation after surgery
1155429	2	Breast	2nd of 2 or more primaries	Breast	Married (including common law)	65-69 years	66 years	White	Non-Spanish-Hispanic-Latino	Non-Hispanic White	White	White	2018	C50.5-Lower-outer quadrant of breast	Blank(s)	1	1	Left - origin of primary	8500/3: Infiltrating duct carcinoma, NOS	8500/3: Infiltrating duct carcinoma, NOS	5. All Other Cancer Types	T1b	N0	M0	1A	Blank(s)	Blank(s)	Blank(s)	Blank(s)	Blank(s)	Blank(s)	Blank(s)	Blank(s)	Blank(s)	Blank(s)	Blank(s)	Blank(s)	Blank(s)	Blank(s)	Blank(s)	Blank(s)	Blank(s)	Blank(s)	Blank(s)	Blank(s)	22	Unknown or not applicable	None; diagnosed at autopsy	Radiation after surgery
1155503	1	Breast	1st of 2 or more primaries	Breast	Married (including common law)	65-69 years	67 years	White	Non-Spanish-Hispanic-Latino	Non-Hispanic White	White	White	2010	C50.8-Overlapping lesion of breast	Moderately differentiated; Grade II	Blank(s)	Blank(s)	Left - origin of primary	8522/3: Infiltrating duct and lobular carcinoma	8522/3: Infiltrating duct and lobular carcinoma	5. All Other Cancer Types	Blank(s)	Blank(s)	Blank(s)	Blank(s)	IA	T1c	N0	M0	Blank(s)	Blank(s)	Blank(s)	Blank(s)	I	I	T1c	N0	M0	T1c	N0	M0	N/A	Blank(s)	Blank(s)	Blank(s)	22	Unknown or not applicable	None; diagnosed at autopsy	Radiation after surgery
1155503	2	Breast	2nd of 2 or more primaries	Breast	Married (including common law)	75-79 years	75 years	White	Non-Spanish-Hispanic-Latino	Non-Hispanic White	White	White	2018	C50.4-Upper-outer quadrant of breast	Blank(s)	9	1	Right - origin of primary	8500/3: Infiltrating duct carcinoma, NOS	8500/3: Infiltrating duct carcinoma, NOS	5. All Other Cancer Types	T1c	N0	M0	1A	Blank(s)	Blank(s)	Blank(s)	Blank(s)	Blank(s)	Blank(s)	Blank(s)	Blank(s)	Blank(s)	Blank(s)	Blank(s)	Blank(s)	Blank(s)	Blank(s)	Blank(s)	Blank(s)	Blank(s)	Blank(s)	Blank(s)	Blank(s)	22	Unknown or not applicable	None; diagnosed at autopsy	No radiation and/or cancer-directed surgery
1155520	1	Breast	1st of 2 or more primaries	Breast	Widowed	55-59 years	57 years	White	Non-Spanish-Hispanic-Latino	Non-Hispanic White	White	White	2010	C50.8-Overlapping lesion of breast	Poorly differentiated; Grade III	Blank(s)	Blank(s)	Right - origin of primary	8480/3: Mucinous adenocarcinoma	8480/3: Mucinous adenocarcinoma	5. All Other Cancer Types	Blank(s)	Blank(s)	Blank(s)	Blank(s)	IIB	T2	N1a	M0	Blank(s)	Blank(s)	Blank(s)	Blank(s)	IIB	IIB	T2	N1a	M0	T2	N1	M0	N/A	Blank(s)	Blank(s)	Blank(s)	51	Unknown or not applicable	None; diagnosed at autopsy	Radiation after surgery
1155520	2	Pancreas	2nd of 2 or more primaries	Pancreas	Widowed	55-59 years	59 years	White	Non-Spanish-Hispanic-Latino	Non-Hispanic White	White	White	2011	C25.0-Head of pancreas	Unknown	Blank(s)	Blank(s)	Not a paired site	8140/3: Adenocarcinoma, NOS	8140/3: Adenocarcinoma, NOS	5. All Other Cancer Types	Blank(s)	Blank(s)	Blank(s)	Blank(s)	IB	T2	N0	M0	Blank(s)	Blank(s)	Blank(s)	Blank(s)	IB	Blank(s)	T2	N0	M0	Blank(s)	Blank(s)	Blank(s)	N/A	Blank(s)	Blank(s)	Blank(s)	37	4 or more regional lymph nodes removed	Non-primary surgical procedure to other regional sites	No radiation and/or cancer-directed surgery
1155632	1	Breast	1st of 2 or more primaries	Breast	Married (including common law)	40-44 years	42 years	Asian or Pacific Islander	Non-Spanish-Hispanic-Latino	Non-Hispanic Asian or Pacific Islander	Other (American Indian/AK Native, Asian/Pacific Islander)	Chinese	2010	C50.4-Upper-outer quadrant of breast	Moderately differentiated; Grade II	Blank(s)	Blank(s)	Left - origin of primary	8500/3: Infiltrating duct carcinoma, NOS	8500/3: Infiltrating duct carcinoma, NOS	5. All Other Cancer Types	Blank(s)	Blank(s)	Blank(s)	Blank(s)	IA	T1a	N0	M0	Blank(s)	Blank(s)	Blank(s)	Blank(s)	I	I	T1a	N0	M0	T1a	N0	M0	N/A	Blank(s)	Blank(s)	Blank(s)	41	Unknown or not applicable	None; diagnosed at autopsy	No radiation and/or cancer-directed surgery
1155632	2	Breast	2nd of 2 or more primaries	Breast	Married (including common law)	45-49 years	49 years	Asian or Pacific Islander	Non-Spanish-Hispanic-Latino	Non-Hispanic Asian or Pacific Islander	Other (American Indian/AK Native, Asian/Pacific Islander)	Chinese	2016	C50.4-Upper-outer quadrant of breast	Moderately differentiated; Grade II	Blank(s)	Blank(s)	Left - origin of primary	8500/3: Infiltrating duct carcinoma, NOS	8500/3: Infiltrating duct carcinoma, NOS	5. All Other Cancer Types	Blank(s)	Blank(s)	Blank(s)	Blank(s)	Blank(s)	Blank(s)	Blank(s)	Blank(s)	2A	p1C	p1A	c0	Blank(s)	Blank(s)	Blank(s)	Blank(s)	Blank(s)	Blank(s)	Blank(s)	Blank(s)	Blank(s)	Blank(s)	Blank(s)	Blank(s)	22	Unknown or not applicable	None; diagnosed at autopsy	Radiation after surgery
1155685	1	Breast	1st of 2 or more primaries	Breast	Divorced	75-79 years	75 years	White	Spanish-Hispanic-Latino	Hispanic (All Races)	White	White	2010	C50.3-Lower-inner quadrant of breast	Moderately differentiated; Grade II	Blank(s)	Blank(s)	Left - origin of primary	8500/3: Infiltrating duct carcinoma, NOS	8500/3: Infiltrating duct carcinoma, NOS	5. All Other Cancer Types	Blank(s)	Blank(s)	Blank(s)	Blank(s)	IA	T1c	N0	M0	Blank(s)	Blank(s)	Blank(s)	Blank(s)	I	I	T1c	N0	M0	T1c	N0	M0	N/A	Blank(s)	Blank(s)	Blank(s)	22	Unknown or not applicable	None; diagnosed at autopsy	No radiation and/or cancer-directed surgery
1155685	2	Pancreas	2nd of 2 or more primaries	Pancreas	Divorced	75-79 years	79 years	White	Spanish-Hispanic-Latino	Hispanic (All Races)	White	White	2014	C25.7-Other specified parts of pancreas	Unknown	Blank(s)	Blank(s)	Not a paired site	8140/3: Adenocarcinoma, NOS	8140/3: Adenocarcinoma, NOS	5. All Other Cancer Types	Blank(s)	Blank(s)	Blank(s)	Blank(s)	III	T4	N0	M0	Blank(s)	Blank(s)	Blank(s)	Blank(s)	III	Blank(s)	T4	N0	M0	Blank(s)	Blank(s)	Blank(s)	N/A	Blank(s)	Blank(s)	Blank(s)	0	None	None; diagnosed at autopsy	No radiation and/or cancer-directed surgery
1156302	1	Breast	1st of 2 or more primaries	Breast	Married (including common law)	40-44 years	42 years	Asian or Pacific Islander	Non-Spanish-Hispanic-Latino	Non-Hispanic Asian or Pacific Islander	Other (American Indian/AK Native, Asian/Pacific Islander)	Chinese	2010	C50.4-Upper-outer quadrant of breast	Moderately differentiated; Grade II	Blank(s)	Blank(s)	Left - origin of primary	8523/3: Infiltrating duct mixed with other types of carcinoma	8523/3: Infiltrating duct mixed with other types of carcinoma	5. All Other Cancer Types	Blank(s)	Blank(s)	Blank(s)	Blank(s)	IB	T1c	N1mi	M0	Blank(s)	Blank(s)	Blank(s)	Blank(s)	IIA	IIA	T1c	N1mi	M0	T1c	N1	M0	N/A	Blank(s)	Blank(s)	Blank(s)	22	Unknown or not applicable	None; diagnosed at autopsy	No radiation and/or cancer-directed surgery
1156302	2	Breast	2nd of 2 or more primaries	Breast	Married (including common law)	50-54 years	51 years	Asian or Pacific Islander	Non-Spanish-Hispanic-Latino	Non-Hispanic Asian or Pacific Islander	Other (American Indian/AK Native, Asian/Pacific Islander)	Chinese	2018	C50.9-Breast, NOS	Blank(s)	9	9	Left - origin of primary	8500/3: Infiltrating duct carcinoma, NOS	8500/3: Infiltrating duct carcinoma, NOS	5. All Other Cancer Types	T4b	N1	M1	4	Blank(s)	Blank(s)	Blank(s)	Blank(s)	Blank(s)	Blank(s)	Blank(s)	Blank(s)	Blank(s)	Blank(s)	Blank(s)	Blank(s)	Blank(s)	Blank(s)	Blank(s)	Blank(s)	Blank(s)	Blank(s)	Blank(s)	Blank(s)	0	Unknown or not applicable	None; diagnosed at autopsy	No radiation and/or cancer-directed surgery
1156446	1	Breast	1st of 2 or more primaries	Breast	Widowed	75-79 years	76 years	White	Non-Spanish-Hispanic-Latino	Non-Hispanic White	White	White	2010	C50.8-Overlapping lesion of breast	Well differentiated; Grade I	Blank(s)	Blank(s)	Right - origin of primary	8500/3: Infiltrating duct carcinoma, NOS	8500/3: Infiltrating duct carcinoma, NOS	5. All Other Cancer Types	Blank(s)	Blank(s)	Blank(s)	Blank(s)	IA	T1b	N0	M0	Blank(s)	Blank(s)	Blank(s)	Blank(s)	I	I	T1b	N0	M0	T1b	N0	M0	N/A	Blank(s)	Blank(s)	Blank(s)	22	Unknown or not applicable	None; diagnosed at autopsy	Radiation after surgery
1156446	2	Breast	2nd of 2 or more primaries	Breast	Married (including common law)	80-84 years	83 years	White	Non-Spanish-Hispanic-Latino	Non-Hispanic White	White	White	2017	C50.4-Upper-outer quadrant of breast	Well differentiated; Grade I	Blank(s)	Blank(s)	Right - origin of primary	8500/3: Infiltrating duct carcinoma, NOS	8500/3: Infiltrating duct carcinoma, NOS	5. All Other Cancer Types	Blank(s)	Blank(s)	Blank(s)	Blank(s)	Blank(s)	Blank(s)	Blank(s)	Blank(s)	1A	p1B	c0	c0	Blank(s)	Blank(s)	Blank(s)	Blank(s)	Blank(s)	Blank(s)	Blank(s)	Blank(s)	Blank(s)	Blank(s)	Blank(s)	Blank(s)	41	Unknown or not applicable	None; diagnosed at autopsy	No radiation and/or cancer-directed surgery
1156558	1	Breast	1st of 2 or more primaries	Breast	Single (never married)	85+ years	87 years	White	Non-Spanish-Hispanic-Latino	Non-Hispanic White	White	White	2010	C50.8-Overlapping lesion of breast	Moderately differentiated; Grade II	Blank(s)	Blank(s)	Right - origin of primary	8500/3: Infiltrating duct carcinoma, NOS	8500/3: Infiltrating duct carcinoma, NOS	5. All Other Cancer Types	Blank(s)	Blank(s)	Blank(s)	Blank(s)	IA	T1c	N0	M0	Blank(s)	Blank(s)	Blank(s)	Blank(s)	I	I	T1c	N0	M0	T1c	N0	M0	N/A	Blank(s)	Blank(s)	Blank(s)	22	Unknown or not applicable	None; diagnosed at autopsy	No radiation and/or cancer-directed surgery
1156558	2	Urinary Bladder	2nd of 2 or more primaries	Urinary Bladder	Single (never married)	85+ years	90 years	White	Non-Spanish-Hispanic-Latino	Non-Hispanic White	White	White	2013	C67.8-Overlapping lesion of bladder	Unknown	Blank(s)	Blank(s)	Not a paired site	8130/3: Papillary transitional cell carcinoma	8130/3: Papillary transitional cell carcinoma	5. All Other Cancer Types	Blank(s)	Blank(s)	Blank(s)	Blank(s)	0a	Ta	N0	M0	Blank(s)	Blank(s)	Blank(s)	Blank(s)	0a	Blank(s)	Ta	N0	M0	Blank(s)	Blank(s)	Blank(s)	N/A	Blank(s)	Blank(s)	Blank(s)	27	None	None; diagnosed at autopsy	No radiation and/or cancer-directed surgery
1156678	1	Breast	1st of 2 or more primaries	Breast	Married (including common law)	60-64 years	63 years	Asian or Pacific Islander	Non-Spanish-Hispanic-Latino	Non-Hispanic Asian or Pacific Islander	Other (American Indian/AK Native, Asian/Pacific Islander)	Filipino	2010	C50.4-Upper-outer quadrant of breast	Poorly differentiated; Grade III	Blank(s)	Blank(s)	Left - origin of primary	8500/3: Infiltrating duct carcinoma, NOS	8500/3: Infiltrating duct carcinoma, NOS	5. All Other Cancer Types	Blank(s)	Blank(s)	Blank(s)	Blank(s)	IA	T1a	N0	M0	Blank(s)	Blank(s)	Blank(s)	Blank(s)	I	I	T1a	N0	M0	T1a	N0	M0	N/A	Blank(s)	Blank(s)	Blank(s)	41	Unknown or not applicable	None; diagnosed at autopsy	No radiation and/or cancer-directed surgery
1156678	2	Miscellaneous	2nd of 2 or more primaries	Miscellaneous	Married (including common law)	60-64 years	63 years	Asian or Pacific Islander	Non-Spanish-Hispanic-Latino	Non-Hispanic Asian or Pacific Islander	Other (American Indian/AK Native, Asian/Pacific Islander)	Filipino	2010	C42.1-Bone marrow	Unknown	Blank(s)	Blank(s)	Not a paired site	9950/3: Polycythemia vera	9950/3: Polycythemia vera	5. All Other Cancer Types	Blank(s)	Blank(s)	Blank(s)	Blank(s)	NA	NA	NA	NA	Blank(s)	Blank(s)	Blank(s)	Blank(s)	NA	Blank(s)	NA	NA	NA	Blank(s)	Blank(s)	Blank(s)	N/A	Blank(s)	Blank(s)	Blank(s)	98	Unknown or not applicable	None; diagnosed at autopsy	No radiation and/or cancer-directed surgery
1156678	3	Breast	3rd of 3 or more primaries	Breast	Married (including common law)	65-69 years	68 years	Asian or Pacific Islander	Non-Spanish-Hispanic-Latino	Non-Hispanic Asian or Pacific Islander	Other (American Indian/AK Native, Asian/Pacific Islander)	Filipino	2015	C50.1-Central portion of breast	Well differentiated; Grade I	Blank(s)	Blank(s)	Right - origin of primary	8500/3: Infiltrating duct carcinoma, NOS	8500/3: Infiltrating duct carcinoma, NOS	5. All Other Cancer Types	Blank(s)	Blank(s)	Blank(s)	Blank(s)	IIB	T2	N1mi	M0	Blank(s)	Blank(s)	Blank(s)	Blank(s)	IIB	IIB	T2	N1mi	M0	T2	N1	M0	N/A	Blank(s)	Blank(s)	Blank(s)	40	Unknown or not applicable	None; diagnosed at autopsy	No radiation and/or cancer-directed surgery
1156831	1	Breast	1st of 2 or more primaries	Breast	Widowed	70-74 years	73 years	Asian or Pacific Islander	Non-Spanish-Hispanic-Latino	Non-Hispanic Asian or Pacific Islander	Other (American Indian/AK Native, Asian/Pacific Islander)	Chinese	2010	C50.2-Upper-inner quadrant of breast	Well differentiated; Grade I	Blank(s)	Blank(s)	Left - origin of primary	8500/3: Infiltrating duct carcinoma, NOS	8500/3: Infiltrating duct carcinoma, NOS	5. All Other Cancer Types	Blank(s)	Blank(s)	Blank(s)	Blank(s)	IA	T1c	N0	M0	Blank(s)	Blank(s)	Blank(s)	Blank(s)	I	I	T1c	N0	M0	T1c	N0	M0	N/A	Blank(s)	Blank(s)	Blank(s)	22	Unknown or not applicable	None; diagnosed at autopsy	Radiation after surgery
1156831	2	Pancreas	2nd of 2 or more primaries	Pancreas	Widowed	75-79 years	77 years	Asian or Pacific Islander	Non-Spanish-Hispanic-Latino	Non-Hispanic Asian or Pacific Islander	Other (American Indian/AK Native, Asian/Pacific Islander)	Chinese	2014	C25.0-Head of pancreas	Unknown	Blank(s)	Blank(s)	Not a paired site	8140/3: Adenocarcinoma, NOS	8140/3: Adenocarcinoma, NOS	5. All Other Cancer Types	Blank(s)	Blank(s)	Blank(s)	Blank(s)	IV	T3	N0	M1	Blank(s)	Blank(s)	Blank(s)	Blank(s)	IV	Blank(s)	T3	N0	M1	Blank(s)	Blank(s)	Blank(s)	N/A	Blank(s)	Blank(s)	Blank(s)	0	None	None; diagnosed at autopsy	No radiation and/or cancer-directed surgery
1156941	1	Breast	1st of 2 or more primaries	Breast	Widowed	75-79 years	75 years	White	Non-Spanish-Hispanic-Latino	Non-Hispanic White	White	White	2010	C50.1-Central portion of breast	Well differentiated; Grade I	Blank(s)	Blank(s)	Left - origin of primary	8500/3: Infiltrating duct carcinoma, NOS	8500/3: Infiltrating duct carcinoma, NOS	5. All Other Cancer Types	Blank(s)	Blank(s)	Blank(s)	Blank(s)	IIB	T2	N1a	M0	Blank(s)	Blank(s)	Blank(s)	Blank(s)	IIB	IIB	T2	N1a	M0	T2	N1	M0	N/A	Blank(s)	Blank(s)	Blank(s)	51	Unknown or not applicable	None; diagnosed at autopsy	No radiation and/or cancer-directed surgery
1156941	2	Corpus Uteri	2nd of 2 or more primaries	Corpus Uteri	Widowed	80-84 years	82 years	White	Non-Spanish-Hispanic-Latino	Non-Hispanic White	White	White	2017	C54.1-Endometrium	Well differentiated; Grade I	Blank(s)	Blank(s)	Not a paired site	8380/3: Endometrioid carcinoma	8380/3: Endometrioid carcinoma	5. All Other Cancer Types	Blank(s)	Blank(s)	Blank(s)	Blank(s)	Blank(s)	Blank(s)	Blank(s)	Blank(s)	1A	p1A	p0	c0	Blank(s)	Blank(s)	Blank(s)	Blank(s)	Blank(s)	Blank(s)	Blank(s)	Blank(s)	Blank(s)	Blank(s)	Blank(s)	Blank(s)	50	Sentinel node biopsy and lym nd removed same/unstated time	None; diagnosed at autopsy	No radiation and/or cancer-directed surgery
1156993	1	Breast	1st of 2 or more primaries	Breast	Married (including common law)	75-79 years	77 years	Asian or Pacific Islander	Non-Spanish-Hispanic-Latino	Non-Hispanic Asian or Pacific Islander	Other (American Indian/AK Native, Asian/Pacific Islander)	Filipino	2010	C50.4-Upper-outer quadrant of breast	Moderately differentiated; Grade II	Blank(s)	Blank(s)	Left - origin of primary	8500/3: Infiltrating duct carcinoma, NOS	8500/3: Infiltrating duct carcinoma, NOS	5. All Other Cancer Types	Blank(s)	Blank(s)	Blank(s)	Blank(s)	IIA	T2	N0	M0	Blank(s)	Blank(s)	Blank(s)	Blank(s)	IIA	IIA	T2	N0	M0	T2	N0	M0	N/A	Blank(s)	Blank(s)	Blank(s)	22	Unknown or not applicable	None; diagnosed at autopsy	No radiation and/or cancer-directed surgery
1156993	2	Breast	2nd of 2 or more primaries	Breast	Married (including common law)	80-84 years	84 years	Asian or Pacific Islander	Non-Spanish-Hispanic-Latino	Non-Hispanic Asian or Pacific Islander	Other (American Indian/AK Native, Asian/Pacific Islander)	Filipino	2018	C50.2-Upper-inner quadrant of breast	Blank(s)	3	9	Right - origin of primary	8500/3: Infiltrating duct carcinoma, NOS	8500/3: Infiltrating duct carcinoma, NOS	5. All Other Cancer Types	T2	N0	M0	2A	Blank(s)	Blank(s)	Blank(s)	Blank(s)	Blank(s)	Blank(s)	Blank(s)	Blank(s)	Blank(s)	Blank(s)	Blank(s)	Blank(s)	Blank(s)	Blank(s)	Blank(s)	Blank(s)	Blank(s)	Blank(s)	Blank(s)	Blank(s)	0	Unknown or not applicable	None; diagnosed at autopsy	No radiation and/or cancer-directed surgery
1157499	1	Breast	1st of 2 or more primaries	Breast	Single (never married)	65-69 years	67 years	White	Non-Spanish-Hispanic-Latino	Non-Hispanic White	White	White	2010	C50.8-Overlapping lesion of breast	Moderately differentiated; Grade II	Blank(s)	Blank(s)	Right - origin of primary	8500/3: Infiltrating duct carcinoma, NOS	8500/3: Infiltrating duct carcinoma, NOS	5. All Other Cancer Types	Blank(s)	Blank(s)	Blank(s)	Blank(s)	IA	T1c	N0	M0	Blank(s)	Blank(s)	Blank(s)	Blank(s)	I	I	T1c	N0	M0	T1c	N0	M0	N/A	Blank(s)	Blank(s)	Blank(s)	22	Unknown or not applicable	None; diagnosed at autopsy	Radiation after surgery
1157499	2	Ovary	2nd of 2 or more primaries	Ovary	Single (never married)	70-74 years	72 years	White	Non-Spanish-Hispanic-Latino	Non-Hispanic White	White	White	2015	C56.9-Ovary	Undifferentiated; anaplastic; Grade IV	Blank(s)	Blank(s)	Bilateral, single primary	8441/3: Serous cystadenocarcinoma, NOS	8441/3: Serous cystadenocarcinoma, NOS	5. All Other Cancer Types	Blank(s)	Blank(s)	Blank(s)	Blank(s)	IIIB	T3b	N0	M0	Blank(s)	Blank(s)	Blank(s)	Blank(s)	IIIB	Blank(s)	T3b	N0	M0	Blank(s)	Blank(s)	Blank(s)	N/A	Blank(s)	Blank(s)	Blank(s)	61	4 or more regional lymph nodes removed	None; diagnosed at autopsy	No radiation and/or cancer-directed surgery
1157618	1	Breast	1st of 2 or more primaries	Breast	Married (including common law)	75-79 years	76 years	White	Non-Spanish-Hispanic-Latino	Non-Hispanic White	White	White	2010	C50.4-Upper-outer quadrant of breast	Moderately differentiated; Grade II	Blank(s)	Blank(s)	Right - origin of primary	8500/3: Infiltrating duct carcinoma, NOS	8500/3: Infiltrating duct carcinoma, NOS	5. All Other Cancer Types	Blank(s)	Blank(s)	Blank(s)	Blank(s)	IA	T1b	N0	M0	Blank(s)	Blank(s)	Blank(s)	Blank(s)	I	I	T1b	N0	M0	T1b	N0	M0	N/A	Blank(s)	Blank(s)	Blank(s)	22	Unknown or not applicable	None; diagnosed at autopsy	Radiation after surgery
1157618	2	Cecum	2nd of 2 or more primaries	Cecum	Married (including common law)	80-84 years	83 years	White	Non-Spanish-Hispanic-Latino	Non-Hispanic White	White	White	2016	C18.0-Cecum	Moderately differentiated; Grade II	Blank(s)	Blank(s)	Not a paired site	8140/3: Adenocarcinoma, NOS	8140/3: Adenocarcinoma, NOS	5. All Other Cancer Types	Blank(s)	Blank(s)	Blank(s)	Blank(s)	Blank(s)	Blank(s)	Blank(s)	Blank(s)	1	p2	p0	c0	Blank(s)	Blank(s)	Blank(s)	Blank(s)	Blank(s)	Blank(s)	Blank(s)	Blank(s)	Blank(s)	Blank(s)	Blank(s)	Blank(s)	40	Sentinel lymph node biopsy	None; diagnosed at autopsy	No radiation and/or cancer-directed surgery
1157722	1	Breast	1st of 2 or more primaries	Breast	Married (including common law)	60-64 years	63 years	White	Non-Spanish-Hispanic-Latino	Non-Hispanic White	White	White	2010	C50.2-Upper-inner quadrant of breast	Well differentiated; Grade I	Blank(s)	Blank(s)	Left - origin of primary	8500/3: Infiltrating duct carcinoma, NOS	8500/3: Infiltrating duct carcinoma, NOS	5. All Other Cancer Types	Blank(s)	Blank(s)	Blank(s)	Blank(s)	IA	T1c	N0(i-)	M0	Blank(s)	Blank(s)	Blank(s)	Blank(s)	I	I	T1c	N0(i-)	M0	T1c	N0	M0	N/A	Blank(s)	Blank(s)	Blank(s)	22	Unknown or not applicable	None; diagnosed at autopsy	Radiation after surgery
1157722	2	Ascending Colon	2nd of 2 or more primaries	Ascending Colon	Unknown	65-69 years	66 years	White	Non-Spanish-Hispanic-Latino	Non-Hispanic White	White	White	2013	C18.2-Ascending colon	Moderately differentiated; Grade II	Blank(s)	Blank(s)	Not a paired site	8210/3: Adenocarcinoma in adenomatous polyp	8210/3: Adenocarcinoma in adenomatous polyp	5. All Other Cancer Types	Blank(s)	Blank(s)	Blank(s)	Blank(s)	IIIA	T2	N1a	M0	Blank(s)	Blank(s)	Blank(s)	Blank(s)	IIIA	Blank(s)	T2	N1	M0	Blank(s)	Blank(s)	Blank(s)	N/A	Blank(s)	Blank(s)	Blank(s)	40	4 or more regional lymph nodes removed	None; diagnosed at autopsy	No radiation and/or cancer-directed surgery
1158127	1	Breast	1st of 2 or more primaries	Breast	Married (including common law)	70-74 years	74 years	Asian or Pacific Islander	Non-Spanish-Hispanic-Latino	Non-Hispanic Asian or Pacific Islander	Other (American Indian/AK Native, Asian/Pacific Islander)	Other Asian (1991+)	2010	C50.8-Overlapping lesion of breast	Well differentiated; Grade I	Blank(s)	Blank(s)	Right - origin of primary	8504/3: Intracystic carcinoma, NOS	8504/3: Intracystic carcinoma, NOS	5. All Other Cancer Types	Blank(s)	Blank(s)	Blank(s)	Blank(s)	IA	T1a	N0(i-)	M0	Blank(s)	Blank(s)	Blank(s)	Blank(s)	I	I	T1a	N0(i-)	M0	T1a	N0	M0	N/A	Blank(s)	Blank(s)	Blank(s)	40	Unknown or not applicable	None; diagnosed at autopsy	No radiation and/or cancer-directed surgery
1158127	2	Lung and Bronchus	2nd of 2 or more primaries	Lung and Bronchus	Widowed	80-84 years	82 years	Asian or Pacific Islander	Non-Spanish-Hispanic-Latino	Non-Hispanic Asian or Pacific Islander	Other (American Indian/AK Native, Asian/Pacific Islander)	Other Asian (1991+)	2018	C34.1-Upper lobe, lung	Blank(s)	9	9	Right - origin of primary	8140/3: Adenocarcinoma, NOS	8140/3: Adenocarcinoma, NOS	5. All Other Cancer Types	T4	N1	M1c	4B	Blank(s)	Blank(s)	Blank(s)	Blank(s)	Blank(s)	Blank(s)	Blank(s)	Blank(s)	Blank(s)	Blank(s)	Blank(s)	Blank(s)	Blank(s)	Blank(s)	Blank(s)	Blank(s)	Blank(s)	Blank(s)	Blank(s)	Blank(s)	0	None	None; diagnosed at autopsy	No radiation and/or cancer-directed surgery
1158222	1	Breast	1st of 2 or more primaries	Breast	Married (including common law)	50-54 years	50 years	Asian or Pacific Islander	Non-Spanish-Hispanic-Latino	Non-Hispanic Asian or Pacific Islander	Other (American Indian/AK Native, Asian/Pacific Islander)	Chinese	2010	C50.4-Upper-outer quadrant of breast	Moderately differentiated; Grade II	Blank(s)	Blank(s)	Right - origin of primary	8500/3: Infiltrating duct carcinoma, NOS	8500/3: Infiltrating duct carcinoma, NOS	5. All Other Cancer Types	Blank(s)	Blank(s)	Blank(s)	Blank(s)	IIA	T1mic	N1a	M0	Blank(s)	Blank(s)	Blank(s)	Blank(s)	IIA	IIA	T1mic	N1a	M0	T1mic	N1	M0	N/A	Blank(s)	Blank(s)	Blank(s)	90	Unknown or not applicable	Non-primary surgical procedure to other regional sites	No radiation and/or cancer-directed surgery
1158222	2	Breast	2nd of 2 or more primaries	Breast	Married (including common law)	55-59 years	59 years	Asian or Pacific Islander	Non-Spanish-Hispanic-Latino	Non-Hispanic Asian or Pacific Islander	Other (American Indian/AK Native, Asian/Pacific Islander)	Chinese	2018	C50.4-Upper-outer quadrant of breast	Blank(s)	2	2	Left - origin of primary	8520/3: Lobular carcinoma, NOS	8520/3: Lobular carcinoma, NOS	5. All Other Cancer Types	T1b	N0	M0	1A	Blank(s)	Blank(s)	Blank(s)	Blank(s)	Blank(s)	Blank(s)	Blank(s)	Blank(s)	Blank(s)	Blank(s)	Blank(s)	Blank(s)	Blank(s)	Blank(s)	Blank(s)	Blank(s)	Blank(s)	Blank(s)	Blank(s)	Blank(s)	80	Unknown or not applicable	None; diagnosed at autopsy	No radiation and/or cancer-directed surgery
1158738	1	Breast	1st of 2 or more primaries	Breast	Married (including common law)	75-79 years	76 years	White	Non-Spanish-Hispanic-Latino	Non-Hispanic White	White	White	2010	C50.4-Upper-outer quadrant of breast	Well differentiated; Grade I	Blank(s)	Blank(s)	Right - origin of primary	8500/3: Infiltrating duct carcinoma, NOS	8500/3: Infiltrating duct carcinoma, NOS	5. All Other Cancer Types	Blank(s)	Blank(s)	Blank(s)	Blank(s)	IIB	T2	N1mi	M0	Blank(s)	Blank(s)	Blank(s)	Blank(s)	IIB	IIB	T2	N1mi	M0	T2	N1	M0	N/A	Blank(s)	Blank(s)	Blank(s)	22	Unknown or not applicable	None; diagnosed at autopsy	No radiation and/or cancer-directed surgery
1158738	2	Chronic Lymphocytic Leukemia	2nd of 2 or more primaries	Chronic Lymphocytic Leukemia	Widowed	75-79 years	77 years	White	Non-Spanish-Hispanic-Latino	Non-Hispanic White	White	White	2010	C42.1-Bone marrow	B-cell; pre-B; B-precursor	Blank(s)	Blank(s)	Not a paired site	9823/3: Chronic lymphocytic leukemia/small lymphocytic lymphoma	9823/3: Chronic lymphocytic leukemia/small lymphocytic lymphoma	5. All Other Cancer Types	Blank(s)	Blank(s)	Blank(s)	Blank(s)	NA	NA	NA	NA	Blank(s)	Blank(s)	Blank(s)	Blank(s)	NA	Blank(s)	NA	NA	NA	Blank(s)	Blank(s)	Blank(s)	N/A	Blank(s)	Blank(s)	Blank(s)	98	Unknown or not applicable	None; diagnosed at autopsy	No radiation and/or cancer-directed surgery
1158941	1	Breast	1st of 2 or more primaries	Breast	Married (including common law)	85+ years	88 years	White	Spanish-Hispanic-Latino	Hispanic (All Races)	White	White	2010	C50.9-Breast, NOS	Moderately differentiated; Grade II	Blank(s)	Blank(s)	Right - origin of primary	8500/3: Infiltrating duct carcinoma, NOS	8500/3: Infiltrating duct carcinoma, NOS	5. All Other Cancer Types	Blank(s)	Blank(s)	Blank(s)	Blank(s)	IIINOS	T4b	NX	M0	Blank(s)	Blank(s)	Blank(s)	Blank(s)	IIINOS	IIINOS	T4b	NX	M0	T4b	NX Adjusted	M0	N/A	Blank(s)	Blank(s)	Blank(s)	41	Unknown or not applicable	None; diagnosed at autopsy	No radiation and/or cancer-directed surgery
1158941	2	Lung and Bronchus	2nd of 2 or more primaries	Lung and Bronchus	Widowed	85+ years	91 years	White	Spanish-Hispanic-Latino	Hispanic (All Races)	White	White	2013	C34.9-Lung, NOS	Unknown	Blank(s)	Blank(s)	Paired site, but no information concerning laterality	8000/3: Neoplasm, malignant	8000/3: Neoplasm, malignant	5. All Other Cancer Types	Blank(s)	Blank(s)	Blank(s)	Blank(s)	UNK Stage	TX	NX	M0	Blank(s)	Blank(s)	Blank(s)	Blank(s)	UNK Stage	Blank(s)	TX	NX	MX	Blank(s)	Blank(s)	Blank(s)	N/A	Blank(s)	Blank(s)	Blank(s)	99	Unknown or not applicable	Unknown; death certificate only	No radiation and/or cancer-directed surgery
1159087	1	Breast	1st of 2 or more primaries	Breast	Single (never married)	60-64 years	62 years	Asian or Pacific Islander	Non-Spanish-Hispanic-Latino	Non-Hispanic Asian or Pacific Islander	Other (American Indian/AK Native, Asian/Pacific Islander)	Chinese	2010	C50.4-Upper-outer quadrant of breast	Poorly differentiated; Grade III	Blank(s)	Blank(s)	Right - origin of primary	8500/3: Infiltrating duct carcinoma, NOS	8500/3: Infiltrating duct carcinoma, NOS	5. All Other Cancer Types	Blank(s)	Blank(s)	Blank(s)	Blank(s)	IIA	T2	N0	M0	Blank(s)	Blank(s)	Blank(s)	Blank(s)	IIA	IIA	T2	N0	M0	T2	N0	M0	N/A	Blank(s)	Blank(s)	Blank(s)	51	Unknown or not applicable	None; diagnosed at autopsy	No radiation and/or cancer-directed surgery
1159087	2	Corpus Uteri	2nd of 2 or more primaries	Corpus Uteri	Single (never married)	70-74 years	70 years	Asian or Pacific Islander	Non-Spanish-Hispanic-Latino	Non-Hispanic Asian or Pacific Islander	Other (American Indian/AK Native, Asian/Pacific Islander)	Chinese	2017	C54.1-Endometrium	Moderately differentiated; Grade II	Blank(s)	Blank(s)	Not a paired site	8380/3: Endometrioid carcinoma	8380/3: Endometrioid carcinoma	5. All Other Cancer Types	Blank(s)	Blank(s)	Blank(s)	Blank(s)	Blank(s)	Blank(s)	Blank(s)	Blank(s)	1B	p1B	p0	c0	Blank(s)	Blank(s)	Blank(s)	Blank(s)	Blank(s)	Blank(s)	Blank(s)	Blank(s)	Blank(s)	Blank(s)	Blank(s)	Blank(s)	50	4 or more regional lymph nodes removed	None; diagnosed at autopsy	Radiation after surgery
1159093	1	Breast	1st of 2 or more primaries	Breast	Married (including common law)	85+ years	85 years	Asian or Pacific Islander	Non-Spanish-Hispanic-Latino	Non-Hispanic Asian or Pacific Islander	Other (American Indian/AK Native, Asian/Pacific Islander)	Chinese	2010	C50.8-Overlapping lesion of breast	Unknown	Blank(s)	Blank(s)	Right - origin of primary	8504/3: Intracystic carcinoma, NOS	8504/3: Intracystic carcinoma, NOS	5. All Other Cancer Types	Blank(s)	Blank(s)	Blank(s)	Blank(s)	IA	T1c	N0	M0	Blank(s)	Blank(s)	Blank(s)	Blank(s)	I	I	T1c	N0	M0	T1c	N0	M0	N/A	Blank(s)	Blank(s)	Blank(s)	22	Unknown or not applicable	None; diagnosed at autopsy	No radiation and/or cancer-directed surgery
1159093	2	Breast	2nd of 2 or more primaries	Breast	Married (including common law)	85+ years	87 years	Asian or Pacific Islander	Non-Spanish-Hispanic-Latino	Non-Hispanic Asian or Pacific Islander	Other (American Indian/AK Native, Asian/Pacific Islander)	Chinese	2012	C50.2-Upper-inner quadrant of breast	Well differentiated; Grade I	Blank(s)	Blank(s)	Right - origin of primary	8523/3: Infiltrating duct mixed with other types of carcinoma	8523/3: Infiltrating duct mixed with other types of carcinoma	5. All Other Cancer Types	Blank(s)	Blank(s)	Blank(s)	Blank(s)	IA	T1b	N0	M0	Blank(s)	Blank(s)	Blank(s)	Blank(s)	I	I	T1b	N0	M0	T1b	N0	M0	N/A	Blank(s)	Blank(s)	Blank(s)	22	Unknown or not applicable	None; diagnosed at autopsy	Radiation after surgery
1159305	1	Breast	1st of 2 or more primaries	Breast	Married (including common law)	50-54 years	51 years	Asian or Pacific Islander	Non-Spanish-Hispanic-Latino	Non-Hispanic Asian or Pacific Islander	Other (American Indian/AK Native, Asian/Pacific Islander)	Chinese	2010	C50.9-Breast, NOS	Poorly differentiated; Grade III	Blank(s)	Blank(s)	Right - origin of primary	8500/3: Infiltrating duct carcinoma, NOS	8500/3: Infiltrating duct carcinoma, NOS	5. All Other Cancer Types	Blank(s)	Blank(s)	Blank(s)	Blank(s)	IIA	T2	N0(i-)	M0	Blank(s)	Blank(s)	Blank(s)	Blank(s)	IIA	IIA	T2	N0(i-)	M0	T2	N0	M0	N/A	Blank(s)	Blank(s)	Blank(s)	23	Unknown or not applicable	None; diagnosed at autopsy	Radiation after surgery
1159468	1	Breast	1st of 2 or more primaries	Breast	Married (including common law)	70-74 years	70 years	White	Non-Spanish-Hispanic-Latino	Non-Hispanic White	White	White	2010	C50.8-Overlapping lesion of breast	Poorly differentiated; Grade III	Blank(s)	Blank(s)	Left - origin of primary	8500/3: Infiltrating duct carcinoma, NOS	8500/3: Infiltrating duct carcinoma, NOS	5. All Other Cancer Types	Blank(s)	Blank(s)	Blank(s)	Blank(s)	IA	T1b	N0	M0	Blank(s)	Blank(s)	Blank(s)	Blank(s)	I	I	T1b	N0	M0	T1b	N0	M0	N/A	Blank(s)	Blank(s)	Blank(s)	22	Unknown or not applicable	None; diagnosed at autopsy	Radiation after surgery
1159468	2	Breast	2nd of 2 or more primaries	Breast	Unknown	70-74 years	73 years	White	Non-Spanish-Hispanic-Latino	Non-Hispanic White	White	White	2013	C50.4-Upper-outer quadrant of breast	Poorly differentiated; Grade III	Blank(s)	Blank(s)	Right - origin of primary	8500/3: Infiltrating duct carcinoma, NOS	8500/3: Infiltrating duct carcinoma, NOS	5. All Other Cancer Types	Blank(s)	Blank(s)	Blank(s)	Blank(s)	IA	T1b	N0	M0	Blank(s)	Blank(s)	Blank(s)	Blank(s)	I	I	T1b	N0	M0	T1b	N0	M0	N/A	Blank(s)	Blank(s)	Blank(s)	22	Unknown or not applicable	None; diagnosed at autopsy	Radiation after surgery
1159733	1	Breast	1st of 2 or more primaries	Breast	Single (never married)	45-49 years	45 years	White	Spanish-Hispanic-Latino	Hispanic (All Races)	White	White	2010	C50.8-Overlapping lesion of breast	Moderately differentiated; Grade II	Blank(s)	Blank(s)	Right - origin of primary	8500/3: Infiltrating duct carcinoma, NOS	8500/3: Infiltrating duct carcinoma, NOS	5. All Other Cancer Types	Blank(s)	Blank(s)	Blank(s)	Blank(s)	IA	T1c	N0	M0	Blank(s)	Blank(s)	Blank(s)	Blank(s)	I	I	T1c	N0	M0	T1c	N0	M0	N/A	Blank(s)	Blank(s)	Blank(s)	22	Unknown or not applicable	None; diagnosed at autopsy	Radiation after surgery
1159733	2	Other Female Genital Organs	2nd of 2 or more primaries	Other Female Genital Organs	Single (never married)	45-49 years	46 years	White	Spanish-Hispanic-Latino	Hispanic (All Races)	White	White	2011	C57.0-Fallopian tube	Undifferentiated; anaplastic; Grade IV	Blank(s)	Blank(s)	Bilateral, single primary	8441/3: Serous cystadenocarcinoma, NOS	8441/3: Serous cystadenocarcinoma, NOS	5. All Other Cancer Types	Blank(s)	Blank(s)	Blank(s)	Blank(s)	IV	T3c	N0	M1	Blank(s)	Blank(s)	Blank(s)	Blank(s)	IV	Blank(s)	T3c	N0	M1	Blank(s)	Blank(s)	Blank(s)	N/A	Blank(s)	Blank(s)	Blank(s)	50	1 to 3 regional lymph nodes removed	None; diagnosed at autopsy	No radiation and/or cancer-directed surgery
1159982	1	Breast	1st of 2 or more primaries	Breast	Single (never married)	60-64 years	63 years	White	Non-Spanish-Hispanic-Latino	Non-Hispanic White	White	White	2010	C50.8-Overlapping lesion of breast	Poorly differentiated; Grade III	Blank(s)	Blank(s)	Left - origin of primary	8500/3: Infiltrating duct carcinoma, NOS	8500/3: Infiltrating duct carcinoma, NOS	5. All Other Cancer Types	Blank(s)	Blank(s)	Blank(s)	Blank(s)	IA	T1c	N0(i-)	M0	Blank(s)	Blank(s)	Blank(s)	Blank(s)	I	I	T1c	N0(i-)	M0	T1c	N0	M0	N/A	Blank(s)	Blank(s)	Blank(s)	22	Unknown or not applicable	None; diagnosed at autopsy	Radiation after surgery
1159982	2	Esophagus	2nd of 2 or more primaries	Esophagus	Single (never married)	60-64 years	64 years	White	Non-Spanish-Hispanic-Latino	Non-Hispanic White	White	White	2011	C15.4-Middle third of esophagus	Poorly differentiated; Grade III	Blank(s)	Blank(s)	Not a paired site	8140/3: Adenocarcinoma, NOS	8140/3: Adenocarcinoma, NOS	5. All Other Cancer Types	Blank(s)	Blank(s)	Blank(s)	Blank(s)	IIIA	T3	N1	M0	Blank(s)	Blank(s)	Blank(s)	Blank(s)	III	Blank(s)	T3	N1	M0	Blank(s)	Blank(s)	Blank(s)	N/A	Blank(s)	Blank(s)	Blank(s)	0	None	None; diagnosed at autopsy	No radiation and/or cancer-directed surgery
1160286	1	Breast	1st of 2 or more primaries	Breast	Divorced	70-74 years	72 years	White	Non-Spanish-Hispanic-Latino	Non-Hispanic White	White	White	2010	C50.8-Overlapping lesion of breast	Well differentiated; Grade I	Blank(s)	Blank(s)	Right - origin of primary	8500/3: Infiltrating duct carcinoma, NOS	8500/3: Infiltrating duct carcinoma, NOS	5. All Other Cancer Types	Blank(s)	Blank(s)	Blank(s)	Blank(s)	UNK Stage	TX	N0	M0	Blank(s)	Blank(s)	Blank(s)	Blank(s)	UNK Stage	UNK Stage	TX	N0	M0	TX Adjusted	NX Adjusted	M0	N/A	Blank(s)	Blank(s)	Blank(s)	22	Unknown or not applicable	None; diagnosed at autopsy	No radiation and/or cancer-directed surgery
1160286	2	Breast	2nd of 2 or more primaries	Breast	Divorced	75-79 years	76 years	White	Non-Spanish-Hispanic-Latino	Non-Hispanic White	White	White	2013	C50.8-Overlapping lesion of breast	Moderately differentiated; Grade II	Blank(s)	Blank(s)	Right - origin of primary	8050/3: Papillary carcinoma, NOS	8050/3: Papillary carcinoma, NOS	5. All Other Cancer Types	Blank(s)	Blank(s)	Blank(s)	Blank(s)	IIA	T2	N0	M0	Blank(s)	Blank(s)	Blank(s)	Blank(s)	IIA	IIA	T2	N0	M0	T2	N0	M0	N/A	Blank(s)	Blank(s)	Blank(s)	22	Unknown or not applicable	None; diagnosed at autopsy	No radiation and/or cancer-directed surgery
1160553	1	Breast	1st of 2 or more primaries	Breast	Divorced	80-84 years	81 years	White	Non-Spanish-Hispanic-Latino	Non-Hispanic White	White	White	2010	C50.8-Overlapping lesion of breast	Well differentiated; Grade I	Blank(s)	Blank(s)	Right - origin of primary	8500/3: Infiltrating duct carcinoma, NOS	8500/3: Infiltrating duct carcinoma, NOS	5. All Other Cancer Types	Blank(s)	Blank(s)	Blank(s)	Blank(s)	IA	T1b	N0(i-)	M0	Blank(s)	Blank(s)	Blank(s)	Blank(s)	I	I	T1b	N0(i-)	M0	T1b	N0	M0	N/A	Blank(s)	Blank(s)	Blank(s)	24	Unknown or not applicable	None; diagnosed at autopsy	Radiation after surgery
1160553	2	Ascending Colon	2nd of 2 or more primaries	Ascending Colon	Divorced	85+ years	86 years	White	Non-Spanish-Hispanic-Latino	Non-Hispanic White	White	White	2014	C18.2-Ascending colon	Moderately differentiated; Grade II	Blank(s)	Blank(s)	Not a paired site	8140/3: Adenocarcinoma, NOS	8140/3: Adenocarcinoma, NOS	5. All Other Cancer Types	Blank(s)	Blank(s)	Blank(s)	Blank(s)	IIIC	T3	N2b	M0	Blank(s)	Blank(s)	Blank(s)	Blank(s)	IIIC	Blank(s)	T3	N2	M0	Blank(s)	Blank(s)	Blank(s)	N/A	Blank(s)	Blank(s)	Blank(s)	40	4 or more regional lymph nodes removed	None; diagnosed at autopsy	No radiation and/or cancer-directed surgery
1160685	1	Breast	1st of 2 or more primaries	Breast	Married (including common law)	35-39 years	39 years	White	Non-Spanish-Hispanic-Latino	Non-Hispanic White	White	White	2010	C50.4-Upper-outer quadrant of breast	Poorly differentiated; Grade III	Blank(s)	Blank(s)	Left - origin of primary	8500/3: Infiltrating duct carcinoma, NOS	8500/3: Infiltrating duct carcinoma, NOS	5. All Other Cancer Types	Blank(s)	Blank(s)	Blank(s)	Blank(s)	IIA	T2	N0(i+)	M0	Blank(s)	Blank(s)	Blank(s)	Blank(s)	IIA	IIA	T2	N0(i+)	M0	T2	N0	M0	N/A	Blank(s)	Blank(s)	Blank(s)	22	Unknown or not applicable	None; diagnosed at autopsy	Radiation after surgery
1160685	2	Cervix Uteri	2nd of 2 or more primaries	Cervix Uteri	Married (including common law)	45-49 years	46 years	White	Non-Spanish-Hispanic-Latino	Non-Hispanic White	White	White	2016	C53.0-Endocervix	Moderately differentiated; Grade II	Blank(s)	Blank(s)	Not a paired site	8384/3: Adenocarcinoma, endocervical type	8384/3: Adenocarcinoma, endocervical type	5. All Other Cancer Types	Blank(s)	Blank(s)	Blank(s)	Blank(s)	Blank(s)	Blank(s)	Blank(s)	Blank(s)	3B	p2A1	p1	c0	Blank(s)	Blank(s)	Blank(s)	Blank(s)	Blank(s)	Blank(s)	Blank(s)	Blank(s)	Blank(s)	Blank(s)	Blank(s)	Blank(s)	53	4 or more regional lymph nodes removed	None; diagnosed at autopsy	Radiation after surgery
1160767	1	Breast	1st of 2 or more primaries	Breast	Married (including common law)	60-64 years	64 years	White	Non-Spanish-Hispanic-Latino	Non-Hispanic White	White	White	2010	C50.8-Overlapping lesion of breast	Poorly differentiated; Grade III	Blank(s)	Blank(s)	Left - origin of primary	8500/3: Infiltrating duct carcinoma, NOS	8500/3: Infiltrating duct carcinoma, NOS	5. All Other Cancer Types	Blank(s)	Blank(s)	Blank(s)	Blank(s)	IA	T1b	N0(i-)	M0	Blank(s)	Blank(s)	Blank(s)	Blank(s)	I	I	T1b	N0(i-)	M0	T1b	N0	M0	N/A	Blank(s)	Blank(s)	Blank(s)	22	Unknown or not applicable	None; diagnosed at autopsy	Radiation after surgery
1160767	2	Corpus Uteri	2nd of 2 or more primaries	Corpus Uteri	Married (including common law)	65-69 years	68 years	White	Non-Spanish-Hispanic-Latino	Non-Hispanic White	White	White	2014	C54.1-Endometrium	Moderately differentiated; Grade II	Blank(s)	Blank(s)	Not a paired site	8380/3: Endometrioid carcinoma	8380/3: Endometrioid carcinoma	5. All Other Cancer Types	Blank(s)	Blank(s)	Blank(s)	Blank(s)	IA	T1a	N0	M0	Blank(s)	Blank(s)	Blank(s)	Blank(s)	IB	Blank(s)	T1b	N0	M0	Blank(s)	Blank(s)	Blank(s)	N/A	Blank(s)	Blank(s)	Blank(s)	50	None	None; diagnosed at autopsy	No radiation and/or cancer-directed surgery
1160775	1	Breast	1st of 2 or more primaries	Breast	Divorced	50-54 years	54 years	Asian or Pacific Islander	Non-Spanish-Hispanic-Latino	Non-Hispanic Asian or Pacific Islander	Other (American Indian/AK Native, Asian/Pacific Islander)	Chinese	2010	C50.5-Lower-outer quadrant of breast	Well differentiated; Grade I	Blank(s)	Blank(s)	Right - origin of primary	8500/3: Infiltrating duct carcinoma, NOS	8500/3: Infiltrating duct carcinoma, NOS	5. All Other Cancer Types	Blank(s)	Blank(s)	Blank(s)	Blank(s)	IIA	T2	N0(i-)	M0	Blank(s)	Blank(s)	Blank(s)	Blank(s)	IIA	IIA	T2	N0(i-)	M0	T2	N0	M0	N/A	Blank(s)	Blank(s)	Blank(s)	22	Unknown or not applicable	None; diagnosed at autopsy	Radiation after surgery
1160775	2	Rectum	2nd of 2 or more primaries	Rectum	Divorced	55-59 years	55 years	Asian or Pacific Islander	Non-Spanish-Hispanic-Latino	Non-Hispanic Asian or Pacific Islander	Other (American Indian/AK Native, Asian/Pacific Islander)	Chinese	2012	C20.9-Rectum, NOS	Well differentiated; Grade I	Blank(s)	Blank(s)	Not a paired site	8240/3: Carcinoid tumor, NOS	8240/3: Carcinoid tumor, NOS	5. All Other Cancer Types	Blank(s)	Blank(s)	Blank(s)	Blank(s)	I	T1a	N0	M0	Blank(s)	Blank(s)	Blank(s)	Blank(s)	NA	Blank(s)	NA	NA	NA	Blank(s)	Blank(s)	Blank(s)	N/A	Blank(s)	Blank(s)	Blank(s)	26	None	None; diagnosed at autopsy	No radiation and/or cancer-directed surgery
1160782	1	Breast	1st of 2 or more primaries	Breast	Married (including common law)	65-69 years	65 years	White	Non-Spanish-Hispanic-Latino	Non-Hispanic White	White	White	2010	C50.2-Upper-inner quadrant of breast	Moderately differentiated; Grade II	Blank(s)	Blank(s)	Left - origin of primary	8500/3: Infiltrating duct carcinoma, NOS	8500/3: Infiltrating duct carcinoma, NOS	5. All Other Cancer Types	Blank(s)	Blank(s)	Blank(s)	Blank(s)	IIA	T2	N0(i-)	M0	Blank(s)	Blank(s)	Blank(s)	Blank(s)	IIA	IIA	T2	N0(i-)	M0	T2	N0	M0	N/A	Blank(s)	Blank(s)	Blank(s)	23	Unknown or not applicable	None; diagnosed at autopsy	Radiation after surgery
1160782	2	Corpus Uteri	2nd of 2 or more primaries	Corpus Uteri	Married (including common law)	65-69 years	69 years	White	Non-Spanish-Hispanic-Latino	Non-Hispanic White	White	White	2015	C54.1-Endometrium	Moderately differentiated; Grade II	Blank(s)	Blank(s)	Not a paired site	8380/3: Endometrioid carcinoma	8380/3: Endometrioid carcinoma	5. All Other Cancer Types	Blank(s)	Blank(s)	Blank(s)	Blank(s)	IB	T1b	N0	M0	Blank(s)	Blank(s)	Blank(s)	Blank(s)	IC	Blank(s)	T1c	N0	M0	Blank(s)	Blank(s)	Blank(s)	N/A	Blank(s)	Blank(s)	Blank(s)	50	4 or more regional lymph nodes removed	None; diagnosed at autopsy	No radiation and/or cancer-directed surgery
1160785	1	Breast	1st of 2 or more primaries	Breast	Married (including common law)	55-59 years	55 years	White	Non-Spanish-Hispanic-Latino	Non-Hispanic White	White	White	2010	C50.3-Lower-inner quadrant of breast	Moderately differentiated; Grade II	Blank(s)	Blank(s)	Right - origin of primary	8500/3: Infiltrating duct carcinoma, NOS	8500/3: Infiltrating duct carcinoma, NOS	5. All Other Cancer Types	Blank(s)	Blank(s)	Blank(s)	Blank(s)	IA	T1c	N0(i-)	M0	Blank(s)	Blank(s)	Blank(s)	Blank(s)	I	I	T1c	N0(i-)	M0	T1c	N0	M0	N/A	Blank(s)	Blank(s)	Blank(s)	23	Unknown or not applicable	None; diagnosed at autopsy	Radiation after surgery
1160785	2	Breast	2nd of 2 or more primaries	Breast	Married (including common law)	60-64 years	61 years	White	Non-Spanish-Hispanic-Latino	Non-Hispanic White	White	White	2016	C50.4-Upper-outer quadrant of breast	Poorly differentiated; Grade III	Blank(s)	Blank(s)	Right - origin of primary	8500/3: Infiltrating duct carcinoma, NOS	8500/3: Infiltrating duct carcinoma, NOS	5. All Other Cancer Types	Blank(s)	Blank(s)	Blank(s)	Blank(s)	Blank(s)	Blank(s)	Blank(s)	Blank(s)	2A	c2	c0	c0	Blank(s)	Blank(s)	Blank(s)	Blank(s)	Blank(s)	Blank(s)	Blank(s)	Blank(s)	Blank(s)	Blank(s)	Blank(s)	Blank(s)	42	Unknown or not applicable	Non-primary surgical procedure performed	No radiation and/or cancer-directed surgery
1160787	1	Breast	1st of 2 or more primaries	Breast	Married (including common law)	50-54 years	50 years	White	Non-Spanish-Hispanic-Latino	Non-Hispanic White	White	White	2010	C50.4-Upper-outer quadrant of breast	Poorly differentiated; Grade III	Blank(s)	Blank(s)	Left - origin of primary	8500/3: Infiltrating duct carcinoma, NOS	8500/3: Infiltrating duct carcinoma, NOS	5. All Other Cancer Types	Blank(s)	Blank(s)	Blank(s)	Blank(s)	IIA	T2	N0(i-)	M0	Blank(s)	Blank(s)	Blank(s)	Blank(s)	IIA	IIA	T2	N0(i-)	M0	T2	N0	M0	N/A	Blank(s)	Blank(s)	Blank(s)	22	Unknown or not applicable	None; diagnosed at autopsy	Radiation after surgery
1160787	2	Hepatic Flexure	2nd of 2 or more primaries	Hepatic Flexure	Married (including common law)	50-54 years	52 years	White	Non-Spanish-Hispanic-Latino	Non-Hispanic White	White	White	2012	C18.3-Hepatic flexure of colon	Unknown	Blank(s)	Blank(s)	Not a paired site	8140/3: Adenocarcinoma, NOS	8140/3: Adenocarcinoma, NOS	5. All Other Cancer Types	Blank(s)	Blank(s)	Blank(s)	Blank(s)	IVA	T4b	N1NOS	M1a	Blank(s)	Blank(s)	Blank(s)	Blank(s)	IV	Blank(s)	T4	N1	M1	Blank(s)	Blank(s)	Blank(s)	N/A	Blank(s)	Blank(s)	Blank(s)	0	None	None; diagnosed at autopsy	No radiation and/or cancer-directed surgery
1160900	1	Breast	1st of 2 or more primaries	Breast	Single (never married)	70-74 years	72 years	White	Spanish-Hispanic-Latino	Hispanic (All Races)	White	White	2010	C50.1-Central portion of breast	Poorly differentiated; Grade III	Blank(s)	Blank(s)	Right - origin of primary	8500/3: Infiltrating duct carcinoma, NOS	8500/3: Infiltrating duct carcinoma, NOS	5. All Other Cancer Types	Blank(s)	Blank(s)	Blank(s)	Blank(s)	IIIA	T3	N1a	M0	Blank(s)	Blank(s)	Blank(s)	Blank(s)	IIIA	IIIA	T3	N1a	M0	T3	N1	M0	N/A	Blank(s)	Blank(s)	Blank(s)	51	Unknown or not applicable	None; diagnosed at autopsy	Radiation after surgery
1160900	2	Sigmoid Colon	2nd of 2 or more primaries	Sigmoid Colon	Single (never married)	75-79 years	77 years	White	Spanish-Hispanic-Latino	Hispanic (All Races)	White	White	2015	C18.7-Sigmoid colon	Moderately differentiated; Grade II	Blank(s)	Blank(s)	Not a paired site	8140/3: Adenocarcinoma, NOS	8140/3: Adenocarcinoma, NOS	5. All Other Cancer Types	Blank(s)	Blank(s)	Blank(s)	Blank(s)	IIIB	T3	N1a	M0	Blank(s)	Blank(s)	Blank(s)	Blank(s)	IIIB	Blank(s)	T3	N1	M0	Blank(s)	Blank(s)	Blank(s)	N/A	Blank(s)	Blank(s)	Blank(s)	30	4 or more regional lymph nodes removed	None; diagnosed at autopsy	No radiation and/or cancer-directed surgery
1161102	1	Breast	1st of 2 or more primaries	Breast	Married (including common law)	60-64 years	62 years	White	Non-Spanish-Hispanic-Latino	Non-Hispanic White	White	White	2010	C50.2-Upper-inner quadrant of breast	Moderately differentiated; Grade II	Blank(s)	Blank(s)	Left - origin of primary	8500/3: Infiltrating duct carcinoma, NOS	8500/3: Infiltrating duct carcinoma, NOS	5. All Other Cancer Types	Blank(s)	Blank(s)	Blank(s)	Blank(s)	IA	T1b	N0	M0	Blank(s)	Blank(s)	Blank(s)	Blank(s)	I	I	T1b	N0	M0	T1b	N0	M0	N/A	Blank(s)	Blank(s)	Blank(s)	22	Unknown or not applicable	None; diagnosed at autopsy	Radiation after surgery
1161102	2	Breast	2nd of 2 or more primaries	Breast	Widowed	70-74 years	70 years	White	Non-Spanish-Hispanic-Latino	Non-Hispanic White	White	White	2018	C50.8-Overlapping lesion of breast	Blank(s)	1	1	Right - origin of primary	8500/3: Infiltrating duct carcinoma, NOS	8500/3: Infiltrating duct carcinoma, NOS	5. All Other Cancer Types	T1b	N0	M0	1A	Blank(s)	Blank(s)	Blank(s)	Blank(s)	Blank(s)	Blank(s)	Blank(s)	Blank(s)	Blank(s)	Blank(s)	Blank(s)	Blank(s)	Blank(s)	Blank(s)	Blank(s)	Blank(s)	Blank(s)	Blank(s)	Blank(s)	Blank(s)	23	Unknown or not applicable	None; diagnosed at autopsy	No radiation and/or cancer-directed surgery
1161174	1	Breast	1st of 2 or more primaries	Breast	Single (never married)	50-54 years	53 years	White	Spanish-Hispanic-Latino	Hispanic (All Races)	White	White	2010	C50.4-Upper-outer quadrant of breast	Moderately differentiated; Grade II	Blank(s)	Blank(s)	Right - origin of primary	8500/3: Infiltrating duct carcinoma, NOS	8500/3: Infiltrating duct carcinoma, NOS	5. All Other Cancer Types	Blank(s)	Blank(s)	Blank(s)	Blank(s)	IIIA	T2	N2a	M0	Blank(s)	Blank(s)	Blank(s)	Blank(s)	IIIA	IIIA	T2	N2a	M0	T2	N2	M0	N/A	Blank(s)	Blank(s)	Blank(s)	22	Unknown or not applicable	Non-primary surgical procedure to other regional sites	Radiation after surgery
1161174	2	Corpus Uteri	2nd of 2 or more primaries	Corpus Uteri	Single (never married)	50-54 years	54 years	White	Spanish-Hispanic-Latino	Hispanic (All Races)	White	White	2011	C54.1-Endometrium	Poorly differentiated; Grade III	Blank(s)	Blank(s)	Not a paired site	8380/3: Endometrioid carcinoma	8380/3: Endometrioid carcinoma	5. All Other Cancer Types	Blank(s)	Blank(s)	Blank(s)	Blank(s)	IIIC2	T2	N2	M0	Blank(s)	Blank(s)	Blank(s)	Blank(s)	IIIC	Blank(s)	T2NOS	N1	M0	Blank(s)	Blank(s)	Blank(s)	N/A	Blank(s)	Blank(s)	Blank(s)	50	4 or more regional lymph nodes removed	None; diagnosed at autopsy	Radiation after surgery
1161330	1	Breast	1st of 2 or more primaries	Breast	Single (never married)	70-74 years	71 years	White	Non-Spanish-Hispanic-Latino	Non-Hispanic White	White	White	2010	C50.8-Overlapping lesion of breast	Well differentiated; Grade I	Blank(s)	Blank(s)	Right - origin of primary	8520/3: Lobular carcinoma, NOS	8520/3: Lobular carcinoma, NOS	5. All Other Cancer Types	Blank(s)	Blank(s)	Blank(s)	Blank(s)	IA	T1c	N0(i-)	M0	Blank(s)	Blank(s)	Blank(s)	Blank(s)	I	I	T1c	N0(i-)	M0	T1c	N0	M0	N/A	Blank(s)	Blank(s)	Blank(s)	23	Unknown or not applicable	None; diagnosed at autopsy	Radiation after surgery
1161330	2	Lung and Bronchus	2nd of 2 or more primaries	Lung and Bronchus	Unknown	70-74 years	72 years	White	Non-Spanish-Hispanic-Latino	Non-Hispanic White	White	White	2011	C34.1-Upper lobe, lung	Poorly differentiated; Grade III	Blank(s)	Blank(s)	Left - origin of primary	8140/3: Adenocarcinoma, NOS	8140/3: Adenocarcinoma, NOS	5. All Other Cancer Types	Blank(s)	Blank(s)	Blank(s)	Blank(s)	IV	T2a	N2	M1b	Blank(s)	Blank(s)	Blank(s)	Blank(s)	IV	Blank(s)	T2	N2	M1	Blank(s)	Blank(s)	Blank(s)	N/A	Blank(s)	Blank(s)	Blank(s)	0	None	None; diagnosed at autopsy	No radiation and/or cancer-directed surgery
1161420	1	Breast	1st of 2 or more primaries	Breast	Single (never married)	85+ years	85 years	White	Non-Spanish-Hispanic-Latino	Non-Hispanic White	White	White	2010	C50.8-Overlapping lesion of breast	Moderately differentiated; Grade II	Blank(s)	Blank(s)	Left - origin of primary	8520/3: Lobular carcinoma, NOS	8520/3: Lobular carcinoma, NOS	5. All Other Cancer Types	Blank(s)	Blank(s)	Blank(s)	Blank(s)	IIIA	T3	N1a	M0	Blank(s)	Blank(s)	Blank(s)	Blank(s)	IIIA	IIIA	T3	N1a	M0	T3	N1	M0	N/A	Blank(s)	Blank(s)	Blank(s)	51	Unknown or not applicable	None; diagnosed at autopsy	Radiation after surgery
1161420	2	Urinary Bladder	2nd of 2 or more primaries	Urinary Bladder	Single (never married)	85+ years	92 years	White	Non-Spanish-Hispanic-Latino	Non-Hispanic White	White	White	2018	C67.0-Trigone of bladder	Blank(s)	H	9	Not a paired site	8120/3: Transitional cell carcinoma, NOS	8120/3: Transitional cell carcinoma, NOS	5. All Other Cancer Types	T2	N1	M0	3A	Blank(s)	Blank(s)	Blank(s)	Blank(s)	Blank(s)	Blank(s)	Blank(s)	Blank(s)	Blank(s)	Blank(s)	Blank(s)	Blank(s)	Blank(s)	Blank(s)	Blank(s)	Blank(s)	Blank(s)	Blank(s)	Blank(s)	Blank(s)	27	None	None; diagnosed at autopsy	No radiation and/or cancer-directed surgery
1161584	1	Breast	1st of 2 or more primaries	Breast	Single (never married)	55-59 years	56 years	Asian or Pacific Islander	Non-Spanish-Hispanic-Latino	Non-Hispanic Asian or Pacific Islander	Other (American Indian/AK Native, Asian/Pacific Islander)	Japanese	2010	C50.8-Overlapping lesion of breast	Well differentiated; Grade I	Blank(s)	Blank(s)	Left - origin of primary	8500/3: Infiltrating duct carcinoma, NOS	8500/3: Infiltrating duct carcinoma, NOS	5. All Other Cancer Types	Blank(s)	Blank(s)	Blank(s)	Blank(s)	IA	T1c	N0	M0	Blank(s)	Blank(s)	Blank(s)	Blank(s)	I	I	T1c	N0	M0	T1c	N0	M0	N/A	Blank(s)	Blank(s)	Blank(s)	45	Unknown or not applicable	None; diagnosed at autopsy	No radiation and/or cancer-directed surgery
1161584	2	Rectum	2nd of 2 or more primaries	Rectum	Single (never married)	60-64 years	61 years	Asian or Pacific Islander	Non-Spanish-Hispanic-Latino	Non-Hispanic Asian or Pacific Islander	Other (American Indian/AK Native, Asian/Pacific Islander)	Japanese	2015	C20.9-Rectum, NOS	Poorly differentiated; Grade III	Blank(s)	Blank(s)	Not a paired site	8070/3: Squamous cell carcinoma, NOS	8070/3: Squamous cell carcinoma, NOS	5. All Other Cancer Types	Blank(s)	Blank(s)	Blank(s)	Blank(s)	IIA	T3	N0	M0	Blank(s)	Blank(s)	Blank(s)	Blank(s)	IIA	Blank(s)	T3	N0	M0	Blank(s)	Blank(s)	Blank(s)	N/A	Blank(s)	Blank(s)	Blank(s)	0	None	None; diagnosed at autopsy	No radiation and/or cancer-directed surgery
1161599	1	Breast	1st of 2 or more primaries	Breast	Divorced	70-74 years	73 years	White	Non-Spanish-Hispanic-Latino	Non-Hispanic White	White	White	2010	C50.5-Lower-outer quadrant of breast	Well differentiated; Grade I	Blank(s)	Blank(s)	Left - origin of primary	8507/3: Ductal carcinoma, micropapillary	8507/3: Ductal carcinoma, micropapillary	5. All Other Cancer Types	Blank(s)	Blank(s)	Blank(s)	Blank(s)	IA	T1c	N0	M0	Blank(s)	Blank(s)	Blank(s)	Blank(s)	I	I	T1c	N0	M0	T1c	N0	M0	N/A	Blank(s)	Blank(s)	Blank(s)	22	Unknown or not applicable	None; diagnosed at autopsy	Radiation after surgery
1161599	2	Breast	2nd of 2 or more primaries	Breast	Single (never married)	75-79 years	79 years	White	Non-Spanish-Hispanic-Latino	Non-Hispanic White	White	White	2016	C50.4-Upper-outer quadrant of breast	Well differentiated; Grade I	Blank(s)	Blank(s)	Right - origin of primary	8500/3: Infiltrating duct carcinoma, NOS	8500/3: Infiltrating duct carcinoma, NOS	5. All Other Cancer Types	Blank(s)	Blank(s)	Blank(s)	Blank(s)	Blank(s)	Blank(s)	Blank(s)	Blank(s)	1A	p1C	c0	c0	Blank(s)	Blank(s)	Blank(s)	Blank(s)	Blank(s)	Blank(s)	Blank(s)	Blank(s)	Blank(s)	Blank(s)	Blank(s)	Blank(s)	22	Unknown or not applicable	None; diagnosed at autopsy	No radiation and/or cancer-directed surgery
1161670	1	Breast	1st of 2 or more primaries	Breast	Married (including common law)	55-59 years	58 years	Asian or Pacific Islander	Non-Spanish-Hispanic-Latino	Non-Hispanic Asian or Pacific Islander	Other (American Indian/AK Native, Asian/Pacific Islander)	Filipino	2010	C50.2-Upper-inner quadrant of breast	Unknown	Blank(s)	Blank(s)	Left - origin of primary	8500/3: Infiltrating duct carcinoma, NOS	8500/3: Infiltrating duct carcinoma, NOS	5. All Other Cancer Types	Blank(s)	Blank(s)	Blank(s)	Blank(s)	IA	T1mic	N0	M0	Blank(s)	Blank(s)	Blank(s)	Blank(s)	I	I	T1mic	N0	M0	T1mic	N0	M0	N/A	Blank(s)	Blank(s)	Blank(s)	41	Unknown or not applicable	None; diagnosed at autopsy	No radiation and/or cancer-directed surgery
1161670	2	Breast	2nd of 2 or more primaries	Breast	Married (including common law)	65-69 years	65 years	Asian or Pacific Islander	Non-Spanish-Hispanic-Latino	Non-Hispanic Asian or Pacific Islander	Other (American Indian/AK Native, Asian/Pacific Islander)	Filipino	2017	C50.4-Upper-outer quadrant of breast	Unknown	Blank(s)	Blank(s)	Right - origin of primary	8500/3: Infiltrating duct carcinoma, NOS	8500/3: Infiltrating duct carcinoma, NOS	5. All Other Cancer Types	Blank(s)	Blank(s)	Blank(s)	Blank(s)	Blank(s)	Blank(s)	Blank(s)	Blank(s)	1A	p1A	p0	c0	Blank(s)	Blank(s)	Blank(s)	Blank(s)	Blank(s)	Blank(s)	Blank(s)	Blank(s)	Blank(s)	Blank(s)	Blank(s)	Blank(s)	30	Unknown or not applicable	None; diagnosed at autopsy	No radiation and/or cancer-directed surgery
1162088	1	Breast	1st of 2 or more primaries	Breast	Widowed	85+ years	85 years	White	Non-Spanish-Hispanic-Latino	Non-Hispanic White	White	White	2010	C50.5-Lower-outer quadrant of breast	Unknown	Blank(s)	Blank(s)	Left - origin of primary	8520/3: Lobular carcinoma, NOS	8520/3: Lobular carcinoma, NOS	5. All Other Cancer Types	Blank(s)	Blank(s)	Blank(s)	Blank(s)	IA	T1c	N0	M0	Blank(s)	Blank(s)	Blank(s)	Blank(s)	I	I	T1c	N0	M0	T1c	N0	M0	N/A	Blank(s)	Blank(s)	Blank(s)	22	Unknown or not applicable	None; diagnosed at autopsy	Radiation after surgery
1162088	2	Miscellaneous	2nd of 2 or more primaries	Miscellaneous	Widowed	85+ years	93 years	White	Non-Spanish-Hispanic-Latino	Non-Hispanic White	White	White	2017	C42.1-Bone marrow	Unknown	Blank(s)	Blank(s)	Not a paired site	9989/3: Myelodysplastic syndrome, unclassifiable	9989/3: Myelodysplastic syndrome, unclassifiable	5. All Other Cancer Types	Blank(s)	Blank(s)	Blank(s)	Blank(s)	Blank(s)	Blank(s)	Blank(s)	Blank(s)	Not applicable	Not applicable	Not applicable	Not applicable	Blank(s)	Blank(s)	Blank(s)	Blank(s)	Blank(s)	Blank(s)	Blank(s)	Blank(s)	Blank(s)	Blank(s)	Blank(s)	Blank(s)	98	Unknown or not applicable	None; diagnosed at autopsy	No radiation and/or cancer-directed surgery
1162645	1	Breast	1st of 2 or more primaries	Breast	Widowed	85+ years	86 years	White	Non-Spanish-Hispanic-Latino	Non-Hispanic White	White	White	2010	C50.4-Upper-outer quadrant of breast	Well differentiated; Grade I	Blank(s)	Blank(s)	Left - origin of primary	8500/3: Infiltrating duct carcinoma, NOS	8500/3: Infiltrating duct carcinoma, NOS	5. All Other Cancer Types	Blank(s)	Blank(s)	Blank(s)	Blank(s)	IA	T1b	N0	M0	Blank(s)	Blank(s)	Blank(s)	Blank(s)	I	I	T1b	N0	M0	T1b	N0	M0	N/A	Blank(s)	Blank(s)	Blank(s)	22	Unknown or not applicable	None; diagnosed at autopsy	Radiation after surgery
1162645	2	Large Intestine, NOS	2nd of 2 or more primaries	Large Intestine, NOS	Widowed	85+ years	91 years	White	Non-Spanish-Hispanic-Latino	Non-Hispanic White	White	White	2015	C18.9-Colon, NOS	Unknown	Blank(s)	Blank(s)	Not a paired site	8140/3: Adenocarcinoma, NOS	8140/3: Adenocarcinoma, NOS	5. All Other Cancer Types	Blank(s)	Blank(s)	Blank(s)	Blank(s)	IVA	T0	N1NOS	M1a	Blank(s)	Blank(s)	Blank(s)	Blank(s)	IV	Blank(s)	T0	N1	M1	Blank(s)	Blank(s)	Blank(s)	N/A	Blank(s)	Blank(s)	Blank(s)	0	None	Non-primary surgical procedure to distant site	Radiation after surgery
1162842	1	Breast	1st of 2 or more primaries	Breast	Divorced	65-69 years	65 years	White	Non-Spanish-Hispanic-Latino	Non-Hispanic White	White	White	2010	C50.4-Upper-outer quadrant of breast	Poorly differentiated; Grade III	Blank(s)	Blank(s)	Left - origin of primary	8500/3: Infiltrating duct carcinoma, NOS	8500/3: Infiltrating duct carcinoma, NOS	5. All Other Cancer Types	Blank(s)	Blank(s)	Blank(s)	Blank(s)	IA	T1c	N0	M0	Blank(s)	Blank(s)	Blank(s)	Blank(s)	I	I	T1c	N0	M0	T1c	N0	M0	N/A	Blank(s)	Blank(s)	Blank(s)	22	Unknown or not applicable	None; diagnosed at autopsy	Radiation after surgery
1162842	2	Breast	2nd of 2 or more primaries	Breast	Divorced	65-69 years	65 years	White	Non-Spanish-Hispanic-Latino	Non-Hispanic White	White	White	2010	C50.4-Upper-outer quadrant of breast	Moderately differentiated; Grade II	Blank(s)	Blank(s)	Right - origin of primary	8523/3: Infiltrating duct mixed with other types of carcinoma	8523/3: Infiltrating duct mixed with other types of carcinoma	5. All Other Cancer Types	Blank(s)	Blank(s)	Blank(s)	Blank(s)	IA	T1c	N0	M0	Blank(s)	Blank(s)	Blank(s)	Blank(s)	I	I	T1c	N0	M0	T1c	N0	M0	N/A	Blank(s)	Blank(s)	Blank(s)	22	Unknown or not applicable	None; diagnosed at autopsy	Radiation after surgery
1162842	2	Thyroid	3rd of 3 or more primaries	Thyroid	Divorced	65-69 years	67 years	White	Non-Spanish-Hispanic-Latino	Non-Hispanic White	White	White	2012	C73.9-Thyroid gland	Unknown	Blank(s)	Blank(s)	Not a paired site	8340/3: Papillary carcinoma, follicular variant	8340/3: Papillary carcinoma, follicular variant	5. All Other Cancer Types	Blank(s)	Blank(s)	Blank(s)	Blank(s)	III	T1b(m)	N1a	M0	Blank(s)	Blank(s)	Blank(s)	Blank(s)	III	Blank(s)	T1	N1a	M0	Blank(s)	Blank(s)	Blank(s)	N/A	Blank(s)	Blank(s)	Blank(s)	50	4 or more regional lymph nodes removed	None; diagnosed at autopsy	No radiation and/or cancer-directed surgery
1162889	1	Breast	1st of 2 or more primaries	Breast	Divorced	70-74 years	74 years	White	Non-Spanish-Hispanic-Latino	Non-Hispanic White	White	White	2010	C50.4-Upper-outer quadrant of breast	Moderately differentiated; Grade II	Blank(s)	Blank(s)	Right - origin of primary	8500/3: Infiltrating duct carcinoma, NOS	8500/3: Infiltrating duct carcinoma, NOS	5. All Other Cancer Types	Blank(s)	Blank(s)	Blank(s)	Blank(s)	IA	T1mic	N0	M0	Blank(s)	Blank(s)	Blank(s)	Blank(s)	I	I	T1mic	N0	M0	T1mic	N0	M0	N/A	Blank(s)	Blank(s)	Blank(s)	22	Unknown or not applicable	None; diagnosed at autopsy	Radiation after surgery
1162889	2	Soft Tissue including Heart	2nd of 2 or more primaries	Soft Tissue including Heart	Divorced	75-79 years	77 years	White	Non-Spanish-Hispanic-Latino	Non-Hispanic White	White	White	2012	C49.3-Conn, subcutaneous, other soft tis: thorax	Unknown	Blank(s)	Blank(s)	Right - origin of primary	8810/3: Fibrosarcoma, NOS	8810/3: Fibrosarcoma, NOS	5. All Other Cancer Types	Blank(s)	Blank(s)	Blank(s)	Blank(s)	IIA	T1a	N0	M0	Blank(s)	Blank(s)	Blank(s)	Blank(s)	UNK Stage	Blank(s)	T1a	N0	M0	Blank(s)	Blank(s)	Blank(s)	N/A	Blank(s)	Blank(s)	Blank(s)	30	None	None; diagnosed at autopsy	No radiation and/or cancer-directed surgery
1162912	1	Breast	1st of 2 or more primaries	Breast	Married (including common law)	80-84 years	82 years	Asian or Pacific Islander	Non-Spanish-Hispanic-Latino	Non-Hispanic Asian or Pacific Islander	Other (American Indian/AK Native, Asian/Pacific Islander)	Chinese	2010	C50.5-Lower-outer quadrant of breast	Moderately differentiated; Grade II	Blank(s)	Blank(s)	Left - origin of primary	8500/3: Infiltrating duct carcinoma, NOS	8500/3: Infiltrating duct carcinoma, NOS	5. All Other Cancer Types	Blank(s)	Blank(s)	Blank(s)	Blank(s)	IA	T1b	N0	M0	Blank(s)	Blank(s)	Blank(s)	Blank(s)	I	I	T1b	N0	M0	T1b	N0	M0	N/A	Blank(s)	Blank(s)	Blank(s)	40	Unknown or not applicable	None; diagnosed at autopsy	No radiation and/or cancer-directed surgery
1162912	2	Pancreas	2nd of 2 or more primaries	Pancreas	Married (including common law)	85+ years	85 years	Asian or Pacific Islander	Non-Spanish-Hispanic-Latino	Non-Hispanic Asian or Pacific Islander	Other (American Indian/AK Native, Asian/Pacific Islander)	Chinese	2013	C25.0-Head of pancreas	Unknown	Blank(s)	Blank(s)	Not a paired site	8140/3: Adenocarcinoma, NOS	8140/3: Adenocarcinoma, NOS	5. All Other Cancer Types	Blank(s)	Blank(s)	Blank(s)	Blank(s)	IV	T2	N0	M1	Blank(s)	Blank(s)	Blank(s)	Blank(s)	IV	Blank(s)	T2	N0	M1	Blank(s)	Blank(s)	Blank(s)	N/A	Blank(s)	Blank(s)	Blank(s)	0	None	None; diagnosed at autopsy	No radiation and/or cancer-directed surgery
1162959	1	Breast	1st of 2 or more primaries	Breast	Widowed	50-54 years	53 years	White	Non-Spanish-Hispanic-Latino	Non-Hispanic White	White	White	2010	C50.9-Breast, NOS	Moderately differentiated; Grade II	Blank(s)	Blank(s)	Left - origin of primary	8520/3: Lobular carcinoma, NOS	8520/3: Lobular carcinoma, NOS	5. All Other Cancer Types	Blank(s)	Blank(s)	Blank(s)	Blank(s)	IIIC	T2	N3NOS	M0	Blank(s)	Blank(s)	Blank(s)	Blank(s)	IIIC	IIIC	T2	N3NOS	M0	T2	N3	M0	N/A	Blank(s)	Blank(s)	Blank(s)	46	Unknown or not applicable	None; diagnosed at autopsy	No radiation and/or cancer-directed surgery
1162959	2	Breast	2nd of 2 or more primaries	Breast	Married (including common law)	55-59 years	59 years	White	Non-Spanish-Hispanic-Latino	Non-Hispanic White	White	White	2016	C50.4-Upper-outer quadrant of breast	Well differentiated; Grade I	Blank(s)	Blank(s)	Right - origin of primary	8520/3: Lobular carcinoma, NOS	8520/3: Lobular carcinoma, NOS	5. All Other Cancer Types	Blank(s)	Blank(s)	Blank(s)	Blank(s)	Blank(s)	Blank(s)	Blank(s)	Blank(s)	4	p3	p1A	c1	Blank(s)	Blank(s)	Blank(s)	Blank(s)	Blank(s)	Blank(s)	Blank(s)	Blank(s)	Blank(s)	Blank(s)	Blank(s)	Blank(s)	41	Unknown or not applicable	None; diagnosed at autopsy	No radiation and/or cancer-directed surgery
1163033	1	Breast	1st of 2 or more primaries	Breast	Married (including common law)	70-74 years	73 years	White	Non-Spanish-Hispanic-Latino	Non-Hispanic White	White	White	2010	C50.4-Upper-outer quadrant of breast	Well differentiated; Grade I	Blank(s)	Blank(s)	Right - origin of primary	8500/3: Infiltrating duct carcinoma, NOS	8500/3: Infiltrating duct carcinoma, NOS	5. All Other Cancer Types	Blank(s)	Blank(s)	Blank(s)	Blank(s)	IA	T1b	N0	M0	Blank(s)	Blank(s)	Blank(s)	Blank(s)	I	I	T1b	N0	M0	T1b	N0	M0	N/A	Blank(s)	Blank(s)	Blank(s)	24	Unknown or not applicable	None; diagnosed at autopsy	No radiation and/or cancer-directed surgery
1163033	2	Lung and Bronchus	2nd of 2 or more primaries	Lung and Bronchus	Widowed	80-84 years	80 years	White	Non-Spanish-Hispanic-Latino	Non-Hispanic White	White	White	2016	C34.3-Lower lobe, lung	Moderately differentiated; Grade II	Blank(s)	Blank(s)	Right - origin of primary	8550/3: Acinar cell carcinoma	8550/3: Acinar cell carcinoma	5. All Other Cancer Types	Blank(s)	Blank(s)	Blank(s)	Blank(s)	Blank(s)	Blank(s)	Blank(s)	Blank(s)	4	p2	c0	p1A	Blank(s)	Blank(s)	Blank(s)	Blank(s)	Blank(s)	Blank(s)	Blank(s)	Blank(s)	Blank(s)	Blank(s)	Blank(s)	Blank(s)	22	1 to 3 regional lymph nodes removed	None; diagnosed at autopsy	No radiation and/or cancer-directed surgery
1163493	1	Breast	1st of 2 or more primaries	Breast	Married (including common law)	55-59 years	57 years	White	Non-Spanish-Hispanic-Latino	Non-Hispanic White	White	White	2010	C50.8-Overlapping lesion of breast	Well differentiated; Grade I	Blank(s)	Blank(s)	Left - origin of primary	8500/3: Infiltrating duct carcinoma, NOS	8500/3: Infiltrating duct carcinoma, NOS	5. All Other Cancer Types	Blank(s)	Blank(s)	Blank(s)	Blank(s)	IA	T1c	N0(i-)	M0	Blank(s)	Blank(s)	Blank(s)	Blank(s)	I	I	T1c	N0(i-)	M0	T1c	N0	M0	N/A	Blank(s)	Blank(s)	Blank(s)	22	Unknown or not applicable	None; diagnosed at autopsy	Radiation after surgery
1163493	2	Corpus Uteri	2nd of 2 or more primaries	Corpus Uteri	Married (including common law)	55-59 years	59 years	White	Non-Spanish-Hispanic-Latino	Non-Hispanic White	White	White	2012	C54.1-Endometrium	Moderately differentiated; Grade II	Blank(s)	Blank(s)	Not a paired site	8380/3: Endometrioid carcinoma	8380/3: Endometrioid carcinoma	5. All Other Cancer Types	Blank(s)	Blank(s)	Blank(s)	Blank(s)	IA	T1a	N0	M0	Blank(s)	Blank(s)	Blank(s)	Blank(s)	IA	Blank(s)	T1a	N0	M0	Blank(s)	Blank(s)	Blank(s)	N/A	Blank(s)	Blank(s)	Blank(s)	50	4 or more regional lymph nodes removed	None; diagnosed at autopsy	No radiation and/or cancer-directed surgery
1163998	1	Breast	1st of 2 or more primaries	Breast	Divorced	60-64 years	63 years	Asian or Pacific Islander	Non-Spanish-Hispanic-Latino	Non-Hispanic Asian or Pacific Islander	Other (American Indian/AK Native, Asian/Pacific Islander)	Chinese	2010	C50.4-Upper-outer quadrant of breast	Well differentiated; Grade I	Blank(s)	Blank(s)	Right - origin of primary	8500/3: Infiltrating duct carcinoma, NOS	8500/3: Infiltrating duct carcinoma, NOS	5. All Other Cancer Types	Blank(s)	Blank(s)	Blank(s)	Blank(s)	IA	T1a	N0	M0	Blank(s)	Blank(s)	Blank(s)	Blank(s)	I	I	T1a	N0	M0	T1a	N0	M0	N/A	Blank(s)	Blank(s)	Blank(s)	22	Unknown or not applicable	Non-primary surgical procedure to other regional sites	Radiation after surgery
1163998	2	Acute Myeloid Leukemia	2nd of 2 or more primaries	Acute Myeloid Leukemia	Divorced	60-64 years	64 years	Asian or Pacific Islander	Non-Spanish-Hispanic-Latino	Non-Hispanic Asian or Pacific Islander	Other (American Indian/AK Native, Asian/Pacific Islander)	Chinese	2011	C42.1-Bone marrow	Unknown	Blank(s)	Blank(s)	Not a paired site	9861/3: Acute myeloid leukemia, NOS	9861/3: Acute myeloid leukemia, NOS	5. All Other Cancer Types	Blank(s)	Blank(s)	Blank(s)	Blank(s)	NA	NA	NA	NA	Blank(s)	Blank(s)	Blank(s)	Blank(s)	NA	Blank(s)	NA	NA	NA	Blank(s)	Blank(s)	Blank(s)	N/A	Blank(s)	Blank(s)	Blank(s)	98	Unknown or not applicable	None; diagnosed at autopsy	No radiation and/or cancer-directed surgery
1164188	1	Breast	1st of 2 or more primaries	Breast	Widowed	70-74 years	70 years	White	Non-Spanish-Hispanic-Latino	Non-Hispanic White	White	White	2010	C50.4-Upper-outer quadrant of breast	Well differentiated; Grade I	Blank(s)	Blank(s)	Right - origin of primary	8500/3: Infiltrating duct carcinoma, NOS	8500/3: Infiltrating duct carcinoma, NOS	5. All Other Cancer Types	Blank(s)	Blank(s)	Blank(s)	Blank(s)	IA	T1b	N0	M0	Blank(s)	Blank(s)	Blank(s)	Blank(s)	I	I	T1b	N0	M0	T1b	N0	M0	N/A	Blank(s)	Blank(s)	Blank(s)	40	Unknown or not applicable	None; diagnosed at autopsy	No radiation and/or cancer-directed surgery
1164188	2	Lung and Bronchus	2nd of 2 or more primaries	Lung and Bronchus	Divorced	70-74 years	71 years	White	Non-Spanish-Hispanic-Latino	Non-Hispanic White	White	White	2011	C34.3-Lower lobe, lung	Moderately differentiated; Grade II	Blank(s)	Blank(s)	Right - origin of primary	8070/3: Squamous cell carcinoma, NOS	8070/3: Squamous cell carcinoma, NOS	5. All Other Cancer Types	Blank(s)	Blank(s)	Blank(s)	Blank(s)	IIB	T3	N0	M0	Blank(s)	Blank(s)	Blank(s)	Blank(s)	IB	Blank(s)	T2	N0	M0	Blank(s)	Blank(s)	Blank(s)	N/A	Blank(s)	Blank(s)	Blank(s)	33	4 or more regional lymph nodes removed	None; diagnosed at autopsy	No radiation and/or cancer-directed surgery
1164235	1	Breast	1st of 2 or more primaries	Breast	Married (including common law)	65-69 years	66 years	White	Non-Spanish-Hispanic-Latino	Non-Hispanic White	White	White	2010	C50.5-Lower-outer quadrant of breast	Poorly differentiated; Grade III	Blank(s)	Blank(s)	Right - origin of primary	8500/3: Infiltrating duct carcinoma, NOS	8500/3: Infiltrating duct carcinoma, NOS	5. All Other Cancer Types	Blank(s)	Blank(s)	Blank(s)	Blank(s)	IIB	T2	N1a	M0	Blank(s)	Blank(s)	Blank(s)	Blank(s)	IIB	IIB	T2	N1a	M0	T2	N1	M0	N/A	Blank(s)	Blank(s)	Blank(s)	22	Unknown or not applicable	None; diagnosed at autopsy	Radiation after surgery
1164235	2	Breast	2nd of 2 or more primaries	Breast	Married (including common law)	70-74 years	74 years	White	Non-Spanish-Hispanic-Latino	Non-Hispanic White	White	White	2018	C50.4-Upper-outer quadrant of breast	Blank(s)	1	1	Left - origin of primary	8500/3: Infiltrating duct carcinoma, NOS	8500/3: Infiltrating duct carcinoma, NOS	5. All Other Cancer Types	T1c	N0	M0	1A	Blank(s)	Blank(s)	Blank(s)	Blank(s)	Blank(s)	Blank(s)	Blank(s)	Blank(s)	Blank(s)	Blank(s)	Blank(s)	Blank(s)	Blank(s)	Blank(s)	Blank(s)	Blank(s)	Blank(s)	Blank(s)	Blank(s)	Blank(s)	42	Unknown or not applicable	None; diagnosed at autopsy	No radiation and/or cancer-directed surgery
1164291	1	Breast	1st of 2 or more primaries	Breast	Single (never married)	55-59 years	59 years	White	Non-Spanish-Hispanic-Latino	Non-Hispanic White	White	White	2010	C50.3-Lower-inner quadrant of breast	Poorly differentiated; Grade III	Blank(s)	Blank(s)	Left - origin of primary	8575/3: Metaplastic carcinoma, NOS	8575/3: Metaplastic carcinoma, NOS	5. All Other Cancer Types	Blank(s)	Blank(s)	Blank(s)	Blank(s)	IIB	T2	N1a	M0	Blank(s)	Blank(s)	Blank(s)	Blank(s)	IIB	IIB	T2	N1a	M0	T2	N1	M0	N/A	Blank(s)	Blank(s)	Blank(s)	52	Unknown or not applicable	None; diagnosed at autopsy	Radiation after surgery
1164291	2	Lung and Bronchus	2nd of 2 or more primaries	Lung and Bronchus	Single (never married)	60-64 years	62 years	White	Non-Spanish-Hispanic-Latino	Non-Hispanic White	White	White	2013	C34.1-Upper lobe, lung	Unknown	Blank(s)	Blank(s)	Left - origin of primary	8140/3: Adenocarcinoma, NOS	8140/3: Adenocarcinoma, NOS	5. All Other Cancer Types	Blank(s)	Blank(s)	Blank(s)	Blank(s)	IV	T2a	N2	M1a	Blank(s)	Blank(s)	Blank(s)	Blank(s)	IV	Blank(s)	T2	N2	M1	Blank(s)	Blank(s)	Blank(s)	N/A	Blank(s)	Blank(s)	Blank(s)	0	None	None; diagnosed at autopsy	No radiation and/or cancer-directed surgery
1164964	1	Breast	1st of 2 or more primaries	Breast	Divorced	75-79 years	78 years	White	Non-Spanish-Hispanic-Latino	Non-Hispanic White	White	White	2010	C50.8-Overlapping lesion of breast	Well differentiated; Grade I	Blank(s)	Blank(s)	Left - origin of primary	8500/3: Infiltrating duct carcinoma, NOS	8500/3: Infiltrating duct carcinoma, NOS	5. All Other Cancer Types	Blank(s)	Blank(s)	Blank(s)	Blank(s)	IA	T1c	N0	M0	Blank(s)	Blank(s)	Blank(s)	Blank(s)	I	I	T1c	N0	M0	T1c	N0	M0	N/A	Blank(s)	Blank(s)	Blank(s)	22	Unknown or not applicable	None; diagnosed at autopsy	Radiation after surgery
1164964	2	Peritoneum, Omentum and Mesentery	2nd of 2 or more primaries	Peritoneum, Omentum and Mesentery	Divorced	80-84 years	82 years	White	Non-Spanish-Hispanic-Latino	Non-Hispanic White	White	White	2013	C48.2-Peritoneum, NOS	Unknown	Blank(s)	Blank(s)	Not a paired site	8140/3: Adenocarcinoma, NOS	8140/3: Adenocarcinoma, NOS	5. All Other Cancer Types	Blank(s)	Blank(s)	Blank(s)	Blank(s)	IIIA	T3a	N0	M0	Blank(s)	Blank(s)	Blank(s)	Blank(s)	NA	Blank(s)	NA	NA	NA	Blank(s)	Blank(s)	Blank(s)	N/A	Blank(s)	Blank(s)	Blank(s)	0	None	None; diagnosed at autopsy	No radiation and/or cancer-directed surgery
1165712	1	Breast	1st of 2 or more primaries	Breast	Married (including common law)	75-79 years	79 years	White	Non-Spanish-Hispanic-Latino	Non-Hispanic White	White	White	2010	C50.4-Upper-outer quadrant of breast	Well differentiated; Grade I	Blank(s)	Blank(s)	Right - origin of primary	8520/3: Lobular carcinoma, NOS	8520/3: Lobular carcinoma, NOS	5. All Other Cancer Types	Blank(s)	Blank(s)	Blank(s)	Blank(s)	IIB	T3	N0	M0	Blank(s)	Blank(s)	Blank(s)	Blank(s)	IIB	IIB	T3	N0	M0	T3	N0	M0	N/A	Blank(s)	Blank(s)	Blank(s)	41	Unknown or not applicable	None; diagnosed at autopsy	No radiation and/or cancer-directed surgery
1165712	2	Other Female Genital Organs	2nd of 2 or more primaries	Other Female Genital Organs	Married (including common law)	85+ years	87 years	White	Non-Spanish-Hispanic-Latino	Non-Hispanic White	White	White	2017	C57.9-Female genital tract, NOS	Unknown	Blank(s)	Blank(s)	Not a paired site	8000/3: Neoplasm, malignant	8000/3: Neoplasm, malignant	5. All Other Cancer Types	Blank(s)	Blank(s)	Blank(s)	Blank(s)	Blank(s)	Blank(s)	Blank(s)	Blank(s)	Not applicable	Not applicable	Not applicable	Not applicable	Blank(s)	Blank(s)	Blank(s)	Blank(s)	Blank(s)	Blank(s)	Blank(s)	Blank(s)	Blank(s)	Blank(s)	Blank(s)	Blank(s)	0	None	None; diagnosed at autopsy	No radiation and/or cancer-directed surgery
1165714	1	Breast	1st of 2 or more primaries	Breast	Married (including common law)	60-64 years	62 years	White	Spanish-Hispanic-Latino	Hispanic (All Races)	White	White	2010	C50.8-Overlapping lesion of breast	Poorly differentiated; Grade III	Blank(s)	Blank(s)	Left - origin of primary	8500/3: Infiltrating duct carcinoma, NOS	8500/3: Infiltrating duct carcinoma, NOS	5. All Other Cancer Types	Blank(s)	Blank(s)	Blank(s)	Blank(s)	IIA	T1c	N1a	M0	Blank(s)	Blank(s)	Blank(s)	Blank(s)	IIA	IIA	T1c	N1a	M0	T1c	N1	M0	N/A	Blank(s)	Blank(s)	Blank(s)	23	Unknown or not applicable	None; diagnosed at autopsy	Radiation after surgery
1165714	2	Lung and Bronchus	2nd of 2 or more primaries	Lung and Bronchus	Married (including common law)	65-69 years	67 years	White	Spanish-Hispanic-Latino	Hispanic (All Races)	White	White	2015	C34.3-Lower lobe, lung	Well differentiated; Grade I	Blank(s)	Blank(s)	Right - origin of primary	8240/3: Carcinoid tumor, NOS	8240/3: Carcinoid tumor, NOS	5. All Other Cancer Types	Blank(s)	Blank(s)	Blank(s)	Blank(s)	IA	T1a	N0	M0	Blank(s)	Blank(s)	Blank(s)	Blank(s)	NA	Blank(s)	NA	NA	NA	Blank(s)	Blank(s)	Blank(s)	N/A	Blank(s)	Blank(s)	Blank(s)	21	None	None; diagnosed at autopsy	No radiation and/or cancer-directed surgery
1165720	1	Breast	1st of 2 or more primaries	Breast	Single (never married)	70-74 years	70 years	White	Non-Spanish-Hispanic-Latino	Non-Hispanic White	White	White	2010	C50.8-Overlapping lesion of breast	Well differentiated; Grade I	Blank(s)	Blank(s)	Left - origin of primary	8523/3: Infiltrating duct mixed with other types of carcinoma	8523/3: Infiltrating duct mixed with other types of carcinoma	5. All Other Cancer Types	Blank(s)	Blank(s)	Blank(s)	Blank(s)	IA	T1c	N0	M0	Blank(s)	Blank(s)	Blank(s)	Blank(s)	I	I	T1c	N0	M0	T1c	N0	M0	N/A	Blank(s)	Blank(s)	Blank(s)	23	Unknown or not applicable	None; diagnosed at autopsy	Radiation after surgery
1165720	2	Miscellaneous	2nd of 2 or more primaries	Miscellaneous	Single (never married)	70-74 years	72 years	White	Non-Spanish-Hispanic-Latino	Non-Hispanic White	White	White	2011	C42.1-Bone marrow	Unknown	Blank(s)	Blank(s)	Not a paired site	9982/3: Refractory anemia with ring sideroblasts	9982/3: Refractory anemia with ring sideroblasts	5. All Other Cancer Types	Blank(s)	Blank(s)	Blank(s)	Blank(s)	NA	NA	NA	NA	Blank(s)	Blank(s)	Blank(s)	Blank(s)	NA	Blank(s)	NA	NA	NA	Blank(s)	Blank(s)	Blank(s)	N/A	Blank(s)	Blank(s)	Blank(s)	98	Unknown or not applicable	None; diagnosed at autopsy	No radiation and/or cancer-directed surgery
1166210	1	Breast	1st of 2 or more primaries	Breast	Widowed	80-84 years	84 years	White	Non-Spanish-Hispanic-Latino	Non-Hispanic White	White	White	2010	C50.8-Overlapping lesion of breast	Well differentiated; Grade I	Blank(s)	Blank(s)	Left - origin of primary	8500/3: Infiltrating duct carcinoma, NOS	8500/3: Infiltrating duct carcinoma, NOS	5. All Other Cancer Types	Blank(s)	Blank(s)	Blank(s)	Blank(s)	IA	T1b	N0	M0	Blank(s)	Blank(s)	Blank(s)	Blank(s)	I	I	T1b	N0	M0	T1b	N0	M0	N/A	Blank(s)	Blank(s)	Blank(s)	22	Unknown or not applicable	None; diagnosed at autopsy	Radiation after surgery
1166210	2	Pancreas	2nd of 2 or more primaries	Pancreas	Single (never married)	85+ years	91 years	White	Non-Spanish-Hispanic-Latino	Non-Hispanic White	White	White	2017	C25.0-Head of pancreas	Poorly differentiated; Grade III	Blank(s)	Blank(s)	Not a paired site	8140/3: Adenocarcinoma, NOS	8140/3: Adenocarcinoma, NOS	5. All Other Cancer Types	Blank(s)	Blank(s)	Blank(s)	Blank(s)	Blank(s)	Blank(s)	Blank(s)	Blank(s)	4	c2	c0	c1	Blank(s)	Blank(s)	Blank(s)	Blank(s)	Blank(s)	Blank(s)	Blank(s)	Blank(s)	Blank(s)	Blank(s)	Blank(s)	Blank(s)	0	None	None; diagnosed at autopsy	No radiation and/or cancer-directed surgery
1166266	1	Breast	1st of 2 or more primaries	Breast	Divorced	60-64 years	64 years	White	Non-Spanish-Hispanic-Latino	Non-Hispanic White	White	White	2010	C50.2-Upper-inner quadrant of breast	Moderately differentiated; Grade II	Blank(s)	Blank(s)	Left - origin of primary	8500/3: Infiltrating duct carcinoma, NOS	8500/3: Infiltrating duct carcinoma, NOS	5. All Other Cancer Types	Blank(s)	Blank(s)	Blank(s)	Blank(s)	IA	T1c	N0(i-)	M0	Blank(s)	Blank(s)	Blank(s)	Blank(s)	I	I	T1c	N0(i-)	M0	T1c	N0	M0	N/A	Blank(s)	Blank(s)	Blank(s)	22	Unknown or not applicable	None; diagnosed at autopsy	Radiation after surgery
1166266	2	Lung and Bronchus	2nd of 2 or more primaries	Lung and Bronchus	Divorced	70-74 years	71 years	White	Non-Spanish-Hispanic-Latino	Non-Hispanic White	White	White	2017	C34.1-Upper lobe, lung	Moderately differentiated; Grade II	Blank(s)	Blank(s)	Right - origin of primary	8550/3: Acinar cell carcinoma	8550/3: Acinar cell carcinoma	5. All Other Cancer Types	Blank(s)	Blank(s)	Blank(s)	Blank(s)	Blank(s)	Blank(s)	Blank(s)	Blank(s)	1A	p1A	p0	c0	Blank(s)	Blank(s)	Blank(s)	Blank(s)	Blank(s)	Blank(s)	Blank(s)	Blank(s)	Blank(s)	Blank(s)	Blank(s)	Blank(s)	21	4 or more regional lymph nodes removed	None; diagnosed at autopsy	No radiation and/or cancer-directed surgery
1166529	1	Breast	1st of 2 or more primaries	Breast	Married (including common law)	65-69 years	66 years	Asian or Pacific Islander	Non-Spanish-Hispanic-Latino	Non-Hispanic Asian or Pacific Islander	Other (American Indian/AK Native, Asian/Pacific Islander)	Chinese	2010	C50.9-Breast, NOS	Poorly differentiated; Grade III	Blank(s)	Blank(s)	Right - origin of primary	8500/3: Infiltrating duct carcinoma, NOS	8500/3: Infiltrating duct carcinoma, NOS	5. All Other Cancer Types	Blank(s)	Blank(s)	Blank(s)	Blank(s)	IA	T1mic	N0	M0	Blank(s)	Blank(s)	Blank(s)	Blank(s)	I	I	T1mic	N0	M0	T1mic	N0	M0	N/A	Blank(s)	Blank(s)	Blank(s)	23	Unknown or not applicable	None; diagnosed at autopsy	Radiation after surgery
1166529	2	Breast	2nd of 2 or more primaries	Breast	Married (including common law)	70-74 years	74 years	Asian or Pacific Islander	Non-Spanish-Hispanic-Latino	Non-Hispanic Asian or Pacific Islander	Other (American Indian/AK Native, Asian/Pacific Islander)	Chinese	2018	C50.2-Upper-inner quadrant of breast	Blank(s)	1	2	Left - origin of primary	8500/3: Infiltrating duct carcinoma, NOS	8500/3: Infiltrating duct carcinoma, NOS	5. All Other Cancer Types	T1b	N0	M0	1B	Blank(s)	Blank(s)	Blank(s)	Blank(s)	Blank(s)	Blank(s)	Blank(s)	Blank(s)	Blank(s)	Blank(s)	Blank(s)	Blank(s)	Blank(s)	Blank(s)	Blank(s)	Blank(s)	Blank(s)	Blank(s)	Blank(s)	Blank(s)	20	Unknown or not applicable	None; diagnosed at autopsy	Radiation after surgery
1167295	1	Breast	1st of 2 or more primaries	Breast	Single (never married)	65-69 years	65 years	Black	Non-Spanish-Hispanic-Latino	Non-Hispanic Black	Black	Black	2010	C50.8-Overlapping lesion of breast	Well differentiated; Grade I	Blank(s)	Blank(s)	Right - origin of primary	8500/3: Infiltrating duct carcinoma, NOS	8500/3: Infiltrating duct carcinoma, NOS	5. All Other Cancer Types	Blank(s)	Blank(s)	Blank(s)	Blank(s)	IA	T1b	N0(i-)	M0	Blank(s)	Blank(s)	Blank(s)	Blank(s)	I	I	T1b	N0(i-)	M0	T1b	N0	M0	N/A	Blank(s)	Blank(s)	Blank(s)	20	Unknown or not applicable	Non-primary surgical procedure to other regional sites	Radiation after surgery
1167295	2	Myeloma	2nd of 2 or more primaries	Myeloma	Single (never married)	65-69 years	67 years	Black	Non-Spanish-Hispanic-Latino	Non-Hispanic Black	Black	Black	2012	C42.1-Bone marrow	B-cell; pre-B; B-precursor	Blank(s)	Blank(s)	Not a paired site	9732/3: Plasma cell myeloma	9732/3: Plasma cell myeloma	5. All Other Cancer Types	Blank(s)	Blank(s)	Blank(s)	Blank(s)	NA	NA	NA	NA	Blank(s)	Blank(s)	Blank(s)	Blank(s)	NA	Blank(s)	NA	NA	NA	Blank(s)	Blank(s)	Blank(s)	N/A	Blank(s)	Blank(s)	Blank(s)	98	Unknown or not applicable	None; diagnosed at autopsy	No radiation and/or cancer-directed surgery
1167295	3	Corpus Uteri	3rd of 3 or more primaries	Corpus Uteri	Single (never married)	70-74 years	71 years	Black	Non-Spanish-Hispanic-Latino	Non-Hispanic Black	Black	Black	2016	C54.1-Endometrium	Unknown	Blank(s)	Blank(s)	Not a paired site	8441/3: Serous cystadenocarcinoma, NOS	8441/3: Serous cystadenocarcinoma, NOS	5. All Other Cancer Types	Blank(s)	Blank(s)	Blank(s)	Blank(s)	Blank(s)	Blank(s)	Blank(s)	Blank(s)	1A	p1A	p0	c0	Blank(s)	Blank(s)	Blank(s)	Blank(s)	Blank(s)	Blank(s)	Blank(s)	Blank(s)	Blank(s)	Blank(s)	Blank(s)	Blank(s)	50	4 or more regional lymph nodes removed	None; diagnosed at autopsy	Radiation after surgery
1167295	4	Acute Myeloid Leukemia	4th of 4 or more primaries	Acute Myeloid Leukemia	Single (never married)	70-74 years	74 years	Black	Non-Spanish-Hispanic-Latino	Non-Hispanic Black	Black	Black	2018	C42.1-Bone marrow	Blank(s)	8	8	Not a paired site	9920/3: Therapy-related myeloid neoplasm	9920/3: Therapy-related myeloid neoplasm	5. All Other Cancer Types	88	88	88	88	Blank(s)	Blank(s)	Blank(s)	Blank(s)	Blank(s)	Blank(s)	Blank(s)	Blank(s)	Blank(s)	Blank(s)	Blank(s)	Blank(s)	Blank(s)	Blank(s)	Blank(s)	Blank(s)	Blank(s)	Blank(s)	Blank(s)	Blank(s)	98	Unknown or not applicable	None; diagnosed at autopsy	No radiation and/or cancer-directed surgery
1167298	1	Breast	1st of 2 or more primaries	Breast	Widowed	75-79 years	79 years	Asian or Pacific Islander	Non-Spanish-Hispanic-Latino	Non-Hispanic Asian or Pacific Islander	Other (American Indian/AK Native, Asian/Pacific Islander)	Other Asian (1991+)	2010	C50.1-Central portion of breast	Poorly differentiated; Grade III	Blank(s)	Blank(s)	Left - origin of primary	8575/3: Metaplastic carcinoma, NOS	8575/3: Metaplastic carcinoma, NOS	5. All Other Cancer Types	Blank(s)	Blank(s)	Blank(s)	Blank(s)	IIB	T3	N0	M0	Blank(s)	Blank(s)	Blank(s)	Blank(s)	IIB	IIB	T3	N0	M0	T3	N0	M0	N/A	Blank(s)	Blank(s)	Blank(s)	50	Unknown or not applicable	None; diagnosed at autopsy	Radiation after surgery
1167298	2	Kidney	2nd of 2 or more primaries	Kidney and Renal Pelvis	Widowed	85+ years	87 years	Asian or Pacific Islander	Non-Spanish-Hispanic-Latino	Non-Hispanic Asian or Pacific Islander	Other (American Indian/AK Native, Asian/Pacific Islander)	Other Asian (1991+)	2018	C64.9-Kidney, NOS	Blank(s)	9	9	Right - origin of primary	8312/3: Renal cell carcinoma	8312/3: Renal cell carcinoma	5. All Other Cancer Types	T1b	N0	M0	1	Blank(s)	Blank(s)	Blank(s)	Blank(s)	Blank(s)	Blank(s)	Blank(s)	Blank(s)	Blank(s)	Blank(s)	Blank(s)	Blank(s)	Blank(s)	Blank(s)	Blank(s)	Blank(s)	Blank(s)	Blank(s)	Blank(s)	Blank(s)	0	None	None; diagnosed at autopsy	No radiation and/or cancer-directed surgery
1167693	1	Breast	1st of 2 or more primaries	Breast	Single (never married)	55-59 years	59 years	White	Non-Spanish-Hispanic-Latino	Non-Hispanic White	White	White	2010	C50.4-Upper-outer quadrant of breast	Moderately differentiated; Grade II	Blank(s)	Blank(s)	Left - origin of primary	8500/3: Infiltrating duct carcinoma, NOS	8500/3: Infiltrating duct carcinoma, NOS	5. All Other Cancer Types	Blank(s)	Blank(s)	Blank(s)	Blank(s)	IA	T1c	N0(i-)	M0	Blank(s)	Blank(s)	Blank(s)	Blank(s)	I	I	T1c	N0(i-)	M0	T1c	N0	M0	N/A	Blank(s)	Blank(s)	Blank(s)	22	Unknown or not applicable	None; diagnosed at autopsy	Radiation after surgery
1167693	2	Breast	3rd of 3 or more primaries	Breast	Single (never married)	65-69 years	66 years	White	Non-Spanish-Hispanic-Latino	Non-Hispanic White	White	White	2017	C50.8-Overlapping lesion of breast	Moderately differentiated; Grade II	Blank(s)	Blank(s)	Right - origin of primary	8522/3: Infiltrating duct and lobular carcinoma	8522/3: Infiltrating duct and lobular carcinoma	5. All Other Cancer Types	Blank(s)	Blank(s)	Blank(s)	Blank(s)	Blank(s)	Blank(s)	Blank(s)	Blank(s)	2A	p2	p0	c0	Blank(s)	Blank(s)	Blank(s)	Blank(s)	Blank(s)	Blank(s)	Blank(s)	Blank(s)	Blank(s)	Blank(s)	Blank(s)	Blank(s)	42	Unknown or not applicable	None; diagnosed at autopsy	No radiation and/or cancer-directed surgery
1167708	1	Breast	1st of 2 or more primaries	Breast	Married (including common law)	75-79 years	77 years	White	Non-Spanish-Hispanic-Latino	Non-Hispanic White	White	White	2010	C50.4-Upper-outer quadrant of breast	Poorly differentiated; Grade III	Blank(s)	Blank(s)	Right - origin of primary	8500/3: Infiltrating duct carcinoma, NOS	8500/3: Infiltrating duct carcinoma, NOS	5. All Other Cancer Types	Blank(s)	Blank(s)	Blank(s)	Blank(s)	IIIA	T3	N1NOS	M0	Blank(s)	Blank(s)	Blank(s)	Blank(s)	IIIA	IIIA	T3	N1NOS	M0	T3	N1	M0	N/A	Blank(s)	Blank(s)	Blank(s)	51	Unknown or not applicable	None; diagnosed at autopsy	No radiation and/or cancer-directed surgery
1167708	2	Lung and Bronchus	2nd of 2 or more primaries	Lung and Bronchus	Single (never married)	75-79 years	79 years	White	Non-Spanish-Hispanic-Latino	Non-Hispanic White	White	White	2012	C34.3-Lower lobe, lung	Moderately differentiated; Grade II	Blank(s)	Blank(s)	Left - origin of primary	8246/3: Neuroendocrine carcinoma, NOS	8246/3: Neuroendocrine carcinoma, NOS	5. All Other Cancer Types	Blank(s)	Blank(s)	Blank(s)	Blank(s)	IA	T1a	N0	M0	Blank(s)	Blank(s)	Blank(s)	Blank(s)	IA	Blank(s)	T1	N0	M0	Blank(s)	Blank(s)	Blank(s)	N/A	Blank(s)	Blank(s)	Blank(s)	0	None	None; diagnosed at autopsy	No radiation and/or cancer-directed surgery
1167878	1	Breast	1st of 2 or more primaries	Breast	Divorced	65-69 years	68 years	Asian or Pacific Islander	Non-Spanish-Hispanic-Latino	Non-Hispanic Asian or Pacific Islander	Other (American Indian/AK Native, Asian/Pacific Islander)	Thai (1994+)	2010	C50.3-Lower-inner quadrant of breast	Moderately differentiated; Grade II	Blank(s)	Blank(s)	Right - origin of primary	8500/3: Infiltrating duct carcinoma, NOS	8500/3: Infiltrating duct carcinoma, NOS	5. All Other Cancer Types	Blank(s)	Blank(s)	Blank(s)	Blank(s)	IA	T1b	N0	M0	Blank(s)	Blank(s)	Blank(s)	Blank(s)	I	I	T1b	N0	M0	T1b	N0	M0	N/A	Blank(s)	Blank(s)	Blank(s)	40	Unknown or not applicable	None; diagnosed at autopsy	No radiation and/or cancer-directed surgery
1167878	2	NHL - Nodal	2nd of 2 or more primaries	NHL - Nodal	Divorced	70-74 years	74 years	Asian or Pacific Islander	Non-Spanish-Hispanic-Latino	Non-Hispanic Asian or Pacific Islander	Other (American Indian/AK Native, Asian/Pacific Islander)	Thai (1994+)	2016	C77.1-Intrathoracic lymph nodes	B-cell; pre-B; B-precursor	Blank(s)	Blank(s)	Not a paired site	9680/3: Diffuse large B-cell lymphoma (DLBCL), NOS	9680/3: Diffuse large B-cell lymphoma (DLBCL), NOS	5. All Other Cancer Types	Blank(s)	Blank(s)	Blank(s)	Blank(s)	Blank(s)	Blank(s)	Blank(s)	Blank(s)	1A	Not applicable	Not applicable	Not applicable	Blank(s)	Blank(s)	Blank(s)	Blank(s)	Blank(s)	Blank(s)	Blank(s)	Blank(s)	Blank(s)	Blank(s)	Blank(s)	Blank(s)	0	Unknown or not applicable	None; diagnosed at autopsy	No radiation and/or cancer-directed surgery
1167910	1	Breast	1st of 2 or more primaries	Breast	Widowed	80-84 years	83 years	White	Non-Spanish-Hispanic-Latino	Non-Hispanic White	White	White	2010	C50.4-Upper-outer quadrant of breast	Well differentiated; Grade I	Blank(s)	Blank(s)	Left - origin of primary	8500/3: Infiltrating duct carcinoma, NOS	8500/3: Infiltrating duct carcinoma, NOS	5. All Other Cancer Types	Blank(s)	Blank(s)	Blank(s)	Blank(s)	IA	T1c	N0	M0	Blank(s)	Blank(s)	Blank(s)	Blank(s)	I	I	T1c	N0	M0	T1c	N0	M0	N/A	Blank(s)	Blank(s)	Blank(s)	22	Unknown or not applicable	None; diagnosed at autopsy	No radiation and/or cancer-directed surgery
1167910	2	Melanoma of the Skin	2nd of 2 or more primaries	Melanoma of the Skin	Unknown	85+ years	87 years	White	Non-Spanish-Hispanic-Latino	Non-Hispanic White	White	White	2015	C44.6-Skin of upper limb and shoulder	Unknown	Blank(s)	Blank(s)	Right - origin of primary	8720/3: Malignant melanoma, NOS	8720/3: Malignant melanoma, NOS	5. All Other Cancer Types	Blank(s)	Blank(s)	Blank(s)	Blank(s)	IA	T1a	N0	M0	Blank(s)	Blank(s)	Blank(s)	Blank(s)	INOS	Blank(s)	T1NOS	N0	M0	Blank(s)	Blank(s)	Blank(s)	N/A	Blank(s)	Blank(s)	Blank(s)	31	None	None; diagnosed at autopsy	No radiation and/or cancer-directed surgery
1168279	1	Breast	1st of 2 or more primaries	Breast	Married (including common law)	45-49 years	47 years	Asian or Pacific Islander	Non-Spanish-Hispanic-Latino	Non-Hispanic Asian or Pacific Islander	Other (American Indian/AK Native, Asian/Pacific Islander)	Tongan (1991+)	2010	C50.2-Upper-inner quadrant of breast	Poorly differentiated; Grade III	Blank(s)	Blank(s)	Right - origin of primary	8500/3: Infiltrating duct carcinoma, NOS	8500/3: Infiltrating duct carcinoma, NOS	5. All Other Cancer Types	Blank(s)	Blank(s)	Blank(s)	Blank(s)	IIA	T1c	N1a	M0	Blank(s)	Blank(s)	Blank(s)	Blank(s)	IIA	IIA	T1c	N1a	M0	T1c	N1	M0	N/A	Blank(s)	Blank(s)	Blank(s)	51	Unknown or not applicable	None; diagnosed at autopsy	No radiation and/or cancer-directed surgery
1168279	2	Breast	2nd of 2 or more primaries	Breast	Married (including common law)	45-49 years	47 years	Asian or Pacific Islander	Non-Spanish-Hispanic-Latino	Non-Hispanic Asian or Pacific Islander	Other (American Indian/AK Native, Asian/Pacific Islander)	Tongan (1991+)	2010	C50.4-Upper-outer quadrant of breast	Well differentiated; Grade I	Blank(s)	Blank(s)	Left - origin of primary	8520/3: Lobular carcinoma, NOS	8520/3: Lobular carcinoma, NOS	5. All Other Cancer Types	Blank(s)	Blank(s)	Blank(s)	Blank(s)	IA	T1c	N0	M0	Blank(s)	Blank(s)	Blank(s)	Blank(s)	I	I	T1c	N0	M0	T1c	N0	M0	N/A	Blank(s)	Blank(s)	Blank(s)	51	Unknown or not applicable	None; diagnosed at autopsy	No radiation and/or cancer-directed surgery
1168366	1	Breast	1st of 2 or more primaries	Breast	Married (including common law)	75-79 years	76 years	White	Spanish-Hispanic-Latino	Hispanic (All Races)	White	White	2010	C50.2-Upper-inner quadrant of breast	Moderately differentiated; Grade II	Blank(s)	Blank(s)	Left - origin of primary	8500/3: Infiltrating duct carcinoma, NOS	8500/3: Infiltrating duct carcinoma, NOS	5. All Other Cancer Types	Blank(s)	Blank(s)	Blank(s)	Blank(s)	IA	T1c	N0	M0	Blank(s)	Blank(s)	Blank(s)	Blank(s)	I	I	T1c	N0	M0	T1c	N0	M0	N/A	Blank(s)	Blank(s)	Blank(s)	22	Unknown or not applicable	None; diagnosed at autopsy	Radiation after surgery
1168366	2	Small Intestine	2nd of 2 or more primaries	Small Intestine	Unknown	80-84 years	84 years	White	Spanish-Hispanic-Latino	Hispanic (All Races)	White	White	2017	C17.0-Duodenum	Well differentiated; Grade I	Blank(s)	Blank(s)	Not a paired site	8246/3: Neuroendocrine carcinoma, NOS	8246/3: Neuroendocrine carcinoma, NOS	5. All Other Cancer Types	Blank(s)	Blank(s)	Blank(s)	Blank(s)	Blank(s)	Blank(s)	Blank(s)	Blank(s)	1	c1	c0	c0	Blank(s)	Blank(s)	Blank(s)	Blank(s)	Blank(s)	Blank(s)	Blank(s)	Blank(s)	Blank(s)	Blank(s)	Blank(s)	Blank(s)	0	None	None; diagnosed at autopsy	No radiation and/or cancer-directed surgery
1168654	1	Breast	1st of 2 or more primaries	Breast	Married (including common law)	70-74 years	72 years	White	Non-Spanish-Hispanic-Latino	Non-Hispanic White	White	White	2010	C50.4-Upper-outer quadrant of breast	Well differentiated; Grade I	Blank(s)	Blank(s)	Right - origin of primary	8500/3: Infiltrating duct carcinoma, NOS	8500/3: Infiltrating duct carcinoma, NOS	5. All Other Cancer Types	Blank(s)	Blank(s)	Blank(s)	Blank(s)	IA	T1b	N0(i-)	M0	Blank(s)	Blank(s)	Blank(s)	Blank(s)	I	I	T1b	N0(i-)	M0	T1b	N0	M0	N/A	Blank(s)	Blank(s)	Blank(s)	20	Unknown or not applicable	None; diagnosed at autopsy	Radiation after surgery
1168654	2	Anus, Anal Canal and Anorectum	2nd of 2 or more primaries	Anus, Anal Canal and Anorectum	Married (including common law)	70-74 years	74 years	White	Non-Spanish-Hispanic-Latino	Non-Hispanic White	White	White	2012	C21.0-Anus, NOS	Moderately differentiated; Grade II	Blank(s)	Blank(s)	Not a paired site	8070/3: Squamous cell carcinoma, NOS	8070/3: Squamous cell carcinoma, NOS	5. All Other Cancer Types	Blank(s)	Blank(s)	Blank(s)	Blank(s)	II	T2	N0	M0	Blank(s)	Blank(s)	Blank(s)	Blank(s)	II	Blank(s)	T2	N0	M0	Blank(s)	Blank(s)	Blank(s)	N/A	Blank(s)	Blank(s)	Blank(s)	0	None	None; diagnosed at autopsy	No radiation and/or cancer-directed surgery
1168813	1	Breast	1st of 2 or more primaries	Breast	Single (never married)	65-69 years	69 years	Black	Non-Spanish-Hispanic-Latino	Non-Hispanic Black	Black	Black	2010	C50.9-Breast, NOS	Moderately differentiated; Grade II	Blank(s)	Blank(s)	Left - origin of primary	8500/3: Infiltrating duct carcinoma, NOS	8500/3: Infiltrating duct carcinoma, NOS	5. All Other Cancer Types	Blank(s)	Blank(s)	Blank(s)	Blank(s)	IA	T1c	N0(i-)	M0	Blank(s)	Blank(s)	Blank(s)	Blank(s)	I	I	T1c	N0(i-)	M0	T1c	N0	M0	N/A	Blank(s)	Blank(s)	Blank(s)	41	Unknown or not applicable	None; diagnosed at autopsy	No radiation and/or cancer-directed surgery
1168813	2	Larynx	2nd of 2 or more primaries	Larynx	Single (never married)	75-79 years	75 years	Black	Non-Spanish-Hispanic-Latino	Non-Hispanic Black	Black	Black	2016	C32.1-Supraglottis	Poorly differentiated; Grade III	Blank(s)	Blank(s)	Left - origin of primary	8010/3: Carcinoma, NOS	8010/3: Carcinoma, NOS	5. All Other Cancer Types	Blank(s)	Blank(s)	Blank(s)	Blank(s)	Blank(s)	Blank(s)	Blank(s)	Blank(s)	2	p2	c0	c0	Blank(s)	Blank(s)	Blank(s)	Blank(s)	Blank(s)	Blank(s)	Blank(s)	Blank(s)	Blank(s)	Blank(s)	Blank(s)	Blank(s)	25	None	None; diagnosed at autopsy	No radiation and/or cancer-directed surgery
1168927	1	Breast	1st of 2 or more primaries	Breast	Single (never married)	50-54 years	53 years	White	Non-Spanish-Hispanic-Latino	Non-Hispanic White	White	White	2010	C50.2-Upper-inner quadrant of breast	Poorly differentiated; Grade III	Blank(s)	Blank(s)	Left - origin of primary	8500/3: Infiltrating duct carcinoma, NOS	8500/3: Infiltrating duct carcinoma, NOS	5. All Other Cancer Types	Blank(s)	Blank(s)	Blank(s)	Blank(s)	IIA	T2	N0	M0	Blank(s)	Blank(s)	Blank(s)	Blank(s)	IIA	IIA	T2	N0	M0	T2	N0	M0	N/A	Blank(s)	Blank(s)	Blank(s)	22	Unknown or not applicable	None; diagnosed at autopsy	Radiation after surgery
1168927	2	Breast	2nd of 2 or more primaries	Breast	Single (never married)	50-54 years	54 years	White	Non-Spanish-Hispanic-Latino	Non-Hispanic White	White	White	2011	C50.9-Breast, NOS	Moderately differentiated; Grade II	Blank(s)	Blank(s)	Right - origin of primary	8500/3: Infiltrating duct carcinoma, NOS	8500/3: Infiltrating duct carcinoma, NOS	5. All Other Cancer Types	Blank(s)	Blank(s)	Blank(s)	Blank(s)	IIA	T2	N0	M0	Blank(s)	Blank(s)	Blank(s)	Blank(s)	IIA	IIA	T2	N0	M0	T2	N0	M0	N/A	Blank(s)	Blank(s)	Blank(s)	45	Unknown or not applicable	None; diagnosed at autopsy	Radiation after surgery
1169209	1	Breast	1st of 2 or more primaries	Breast	Married (including common law)	60-64 years	62 years	White	Non-Spanish-Hispanic-Latino	Non-Hispanic White	White	White	2010	C50.2-Upper-inner quadrant of breast	Well differentiated; Grade I	Blank(s)	Blank(s)	Right - origin of primary	8520/3: Lobular carcinoma, NOS	8520/3: Lobular carcinoma, NOS	5. All Other Cancer Types	Blank(s)	Blank(s)	Blank(s)	Blank(s)	IIA	T2	N0	M0	Blank(s)	Blank(s)	Blank(s)	Blank(s)	IIA	IIA	T2	N0	M0	T2	N0	M0	N/A	Blank(s)	Blank(s)	Blank(s)	44	Unknown or not applicable	None; diagnosed at autopsy	No radiation and/or cancer-directed surgery
1169356	1	Breast	1st of 2 or more primaries	Breast	Married (including common law)	55-59 years	55 years	White	Non-Spanish-Hispanic-Latino	Non-Hispanic White	White	White	2010	C50.4-Upper-outer quadrant of breast	Moderately differentiated; Grade II	Blank(s)	Blank(s)	Left - origin of primary	8524/3: Infiltrating lobular mixed with other types of carcinoma	8524/3: Infiltrating lobular mixed with other types of carcinoma	5. All Other Cancer Types	Blank(s)	Blank(s)	Blank(s)	Blank(s)	IA	T1c	N0	M0	Blank(s)	Blank(s)	Blank(s)	Blank(s)	I	I	T1c	N0	M0	T1c	N0	M0	N/A	Blank(s)	Blank(s)	Blank(s)	22	Unknown or not applicable	None; diagnosed at autopsy	Radiation after surgery
1169356	2	Breast	2nd of 2 or more primaries	Breast	Married (including common law)	60-64 years	64 years	White	Non-Spanish-Hispanic-Latino	Non-Hispanic White	White	White	2018	C50.2-Upper-inner quadrant of breast	Blank(s)	9	1	Right - origin of primary	8503/3: Intraductal papillary adenocarcinoma with invasion	8503/3: Intraductal papillary adenocarcinoma with invasion	5. All Other Cancer Types	T1b	N0	M0	1A	Blank(s)	Blank(s)	Blank(s)	Blank(s)	Blank(s)	Blank(s)	Blank(s)	Blank(s)	Blank(s)	Blank(s)	Blank(s)	Blank(s)	Blank(s)	Blank(s)	Blank(s)	Blank(s)	Blank(s)	Blank(s)	Blank(s)	Blank(s)	20	Unknown or not applicable	None; diagnosed at autopsy	Radiation after surgery
1170766	1	Breast	1st of 2 or more primaries	Breast	Married (including common law)	75-79 years	78 years	White	Non-Spanish-Hispanic-Latino	Non-Hispanic White	White	White	2010	C50.4-Upper-outer quadrant of breast	Moderately differentiated; Grade II	Blank(s)	Blank(s)	Right - origin of primary	8500/3: Infiltrating duct carcinoma, NOS	8500/3: Infiltrating duct carcinoma, NOS	5. All Other Cancer Types	Blank(s)	Blank(s)	Blank(s)	Blank(s)	IIA	T1c	N1a	M0	Blank(s)	Blank(s)	Blank(s)	Blank(s)	IIA	IIA	T1c	N1a	M0	T1c	N1	M0	N/A	Blank(s)	Blank(s)	Blank(s)	41	Unknown or not applicable	None; diagnosed at autopsy	No radiation and/or cancer-directed surgery
1170766	2	Pancreas	2nd of 2 or more primaries	Pancreas	Married (including common law)	80-84 years	80 years	White	Non-Spanish-Hispanic-Latino	Non-Hispanic White	White	White	2012	C25.1-Body of pancreas	Unknown	Blank(s)	Blank(s)	Not a paired site	8010/3: Carcinoma, NOS	8010/3: Carcinoma, NOS	5. All Other Cancer Types	Blank(s)	Blank(s)	Blank(s)	Blank(s)	IV	T3	NX	M1	Blank(s)	Blank(s)	Blank(s)	Blank(s)	IV	Blank(s)	T3	NX	M1	Blank(s)	Blank(s)	Blank(s)	N/A	Blank(s)	Blank(s)	Blank(s)	0	None	None; diagnosed at autopsy	No radiation and/or cancer-directed surgery
1171237	1	Breast	1st of 2 or more primaries	Breast	Married (including common law)	50-54 years	52 years	Asian or Pacific Islander	Non-Spanish-Hispanic-Latino	Non-Hispanic Asian or Pacific Islander	Other (American Indian/AK Native, Asian/Pacific Islander)	Filipino	2010	C50.8-Overlapping lesion of breast	Poorly differentiated; Grade III	Blank(s)	Blank(s)	Left - origin of primary	8500/3: Infiltrating duct carcinoma, NOS	8500/3: Infiltrating duct carcinoma, NOS	5. All Other Cancer Types	Blank(s)	Blank(s)	Blank(s)	Blank(s)	IIIC	T2	N3a	M0	Blank(s)	Blank(s)	Blank(s)	Blank(s)	IIIC	IIIC	T2	N3a	M0	T2	N3	M0	N/A	Blank(s)	Blank(s)	Blank(s)	22	Unknown or not applicable	None; diagnosed at autopsy	Radiation after surgery
1171237	2	Breast	2nd of 2 or more primaries	Breast	Separated	55-59 years	55 years	Asian or Pacific Islander	Non-Spanish-Hispanic-Latino	Non-Hispanic Asian or Pacific Islander	Other (American Indian/AK Native, Asian/Pacific Islander)	Filipino	2013	C50.8-Overlapping lesion of breast	Moderately differentiated; Grade II	Blank(s)	Blank(s)	Right - origin of primary	8500/3: Infiltrating duct carcinoma, NOS	8500/3: Infiltrating duct carcinoma, NOS	5. All Other Cancer Types	Blank(s)	Blank(s)	Blank(s)	Blank(s)	IA	T1c	N0	M0	Blank(s)	Blank(s)	Blank(s)	Blank(s)	I	I	T1c	N0	M0	T1c	N0	M0	N/A	Blank(s)	Blank(s)	Blank(s)	41	Unknown or not applicable	None; diagnosed at autopsy	No radiation and/or cancer-directed surgery
1171264	1	Breast	1st of 2 or more primaries	Breast	Single (never married)	55-59 years	59 years	White	Non-Spanish-Hispanic-Latino	Non-Hispanic White	White	White	2010	C50.4-Upper-outer quadrant of breast	Moderately differentiated; Grade II	Blank(s)	Blank(s)	Right - origin of primary	8500/3: Infiltrating duct carcinoma, NOS	8500/3: Infiltrating duct carcinoma, NOS	5. All Other Cancer Types	Blank(s)	Blank(s)	Blank(s)	Blank(s)	IA	T1c	N0	M0	Blank(s)	Blank(s)	Blank(s)	Blank(s)	I	I	T1c	N0	M0	T1c	N0	M0	N/A	Blank(s)	Blank(s)	Blank(s)	22	Unknown or not applicable	None; diagnosed at autopsy	Radiation after surgery
1171264	2	Lung and Bronchus	2nd of 2 or more primaries	Lung and Bronchus	Single (never married)	60-64 years	64 years	White	Non-Spanish-Hispanic-Latino	Non-Hispanic White	White	White	2015	C34.1-Upper lobe, lung	Unknown	Blank(s)	Blank(s)	Left - origin of primary	8041/3: Small cell carcinoma, NOS	8041/3: Small cell carcinoma, NOS	5. All Other Cancer Types	Blank(s)	Blank(s)	Blank(s)	Blank(s)	IIIA	T2b	N2	M0	Blank(s)	Blank(s)	Blank(s)	Blank(s)	IIIA	Blank(s)	T2	N2	M0	Blank(s)	Blank(s)	Blank(s)	N/A	Blank(s)	Blank(s)	Blank(s)	0	None	None; diagnosed at autopsy	No radiation and/or cancer-directed surgery
1172052	1	Breast	1st of 2 or more primaries	Breast	Widowed	70-74 years	70 years	White	Spanish-Hispanic-Latino	Hispanic (All Races)	White	White	2010	C50.8-Overlapping lesion of breast	Poorly differentiated; Grade III	Blank(s)	Blank(s)	Right - origin of primary	8523/3: Infiltrating duct mixed with other types of carcinoma	8523/3: Infiltrating duct mixed with other types of carcinoma	5. All Other Cancer Types	Blank(s)	Blank(s)	Blank(s)	Blank(s)	IIA	T2	N0(i-)	M0	Blank(s)	Blank(s)	Blank(s)	Blank(s)	IIA	IIA	T2	N0(i-)	M0	T2	N0	M0	N/A	Blank(s)	Blank(s)	Blank(s)	22	Unknown or not applicable	None; diagnosed at autopsy	Radiation after surgery
1172052	2	Liver	2nd of 2 or more primaries	Liver	Widowed	70-74 years	71 years	White	Spanish-Hispanic-Latino	Hispanic (All Races)	White	White	2012	C22.0-Liver	Moderately differentiated; Grade II	Blank(s)	Blank(s)	Not a paired site	8170/3: Hepatocellular carcinoma, NOS	8170/3: Hepatocellular carcinoma, NOS	5. All Other Cancer Types	Blank(s)	Blank(s)	Blank(s)	Blank(s)	II	T2	N0	M0	Blank(s)	Blank(s)	Blank(s)	Blank(s)	II	Blank(s)	T2	N0	M0	Blank(s)	Blank(s)	Blank(s)	N/A	Blank(s)	Blank(s)	Blank(s)	16	None	None; diagnosed at autopsy	Radiation after surgery
1172677	1	Breast	1st of 2 or more primaries	Breast	Unknown	65-69 years	67 years	White	Non-Spanish-Hispanic-Latino	Non-Hispanic White	White	White	2010	C50.4-Upper-outer quadrant of breast	Moderately differentiated; Grade II	Blank(s)	Blank(s)	Right - origin of primary	8522/3: Infiltrating duct and lobular carcinoma	8522/3: Infiltrating duct and lobular carcinoma	5. All Other Cancer Types	Blank(s)	Blank(s)	Blank(s)	Blank(s)	IIB	T2	N1mi	M0	Blank(s)	Blank(s)	Blank(s)	Blank(s)	IIB	IIB	T2	N1mi	M0	T2	N1	M0	N/A	Blank(s)	Blank(s)	Blank(s)	40	Unknown or not applicable	None; diagnosed at autopsy	No radiation and/or cancer-directed surgery
1172677	2	Breast	2nd of 2 or more primaries	Breast	Widowed	65-69 years	69 years	White	Non-Spanish-Hispanic-Latino	Non-Hispanic White	White	White	2013	C50.2-Upper-inner quadrant of breast	Poorly differentiated; Grade III	Blank(s)	Blank(s)	Left - origin of primary	8500/3: Infiltrating duct carcinoma, NOS	8500/3: Infiltrating duct carcinoma, NOS	5. All Other Cancer Types	Blank(s)	Blank(s)	Blank(s)	Blank(s)	IA	T1a	N0(i-)	M0	Blank(s)	Blank(s)	Blank(s)	Blank(s)	I	I	T1a	N0(i-)	M0	T1a	N0	M0	N/A	Blank(s)	Blank(s)	Blank(s)	41	Unknown or not applicable	None; diagnosed at autopsy	No radiation and/or cancer-directed surgery
1173000	1	Breast	1st of 2 or more primaries	Breast	Married (including common law)	45-49 years	49 years	White	Non-Spanish-Hispanic-Latino	Non-Hispanic White	White	White	2010	C50.8-Overlapping lesion of breast	Moderately differentiated; Grade II	Blank(s)	Blank(s)	Right - origin of primary	8500/3: Infiltrating duct carcinoma, NOS	8500/3: Infiltrating duct carcinoma, NOS	5. All Other Cancer Types	Blank(s)	Blank(s)	Blank(s)	Blank(s)	IA	T1c	N0	M0	Blank(s)	Blank(s)	Blank(s)	Blank(s)	I	I	T1c	N0	M0	T1c	N0	M0	N/A	Blank(s)	Blank(s)	Blank(s)	22	Unknown or not applicable	None; diagnosed at autopsy	Radiation after surgery
1173000	2	Corpus Uteri	2nd of 2 or more primaries	Corpus Uteri	Married (including common law)	50-54 years	52 years	White	Non-Spanish-Hispanic-Latino	Non-Hispanic White	White	White	2014	C54.1-Endometrium	Unknown	Blank(s)	Blank(s)	Not a paired site	8933/3: Adenosarcoma	8933/3: Adenosarcoma	5. All Other Cancer Types	Blank(s)	Blank(s)	Blank(s)	Blank(s)	IB	T1b	N0	M0	Blank(s)	Blank(s)	Blank(s)	Blank(s)	NA	Blank(s)	NA	NA	NA	Blank(s)	Blank(s)	Blank(s)	N/A	Blank(s)	Blank(s)	Blank(s)	50	4 or more regional lymph nodes removed	None; diagnosed at autopsy	No radiation and/or cancer-directed surgery
1173139	1	Breast	1st of 2 or more primaries	Breast	Married (including common law)	35-39 years	37 years	Asian or Pacific Islander	Non-Spanish-Hispanic-Latino	Non-Hispanic Asian or Pacific Islander	Other (American Indian/AK Native, Asian/Pacific Islander)	Chinese	2010	C50.4-Upper-outer quadrant of breast	Well differentiated; Grade I	Blank(s)	Blank(s)	Right - origin of primary	8500/3: Infiltrating duct carcinoma, NOS	8500/3: Infiltrating duct carcinoma, NOS	5. All Other Cancer Types	Blank(s)	Blank(s)	Blank(s)	Blank(s)	IV	T3	N1	M1	Blank(s)	Blank(s)	Blank(s)	Blank(s)	IV	IV	T3	N1	M1	Any T, Mets	N1	M1	N/A	Blank(s)	Blank(s)	Blank(s)	0	Unknown or not applicable	None; diagnosed at autopsy	No radiation and/or cancer-directed surgery
1173139	2	Acute Myeloid Leukemia	2nd of 2 or more primaries	Acute Myeloid Leukemia	Divorced	40-44 years	44 years	Asian or Pacific Islander	Non-Spanish-Hispanic-Latino	Non-Hispanic Asian or Pacific Islander	Other (American Indian/AK Native, Asian/Pacific Islander)	Chinese	2017	C42.1-Bone marrow	Unknown	Blank(s)	Blank(s)	Not a paired site	9866/3: Acute promyelocytic leukemia (AML with t(15;17)(q22;q12)) PML/RARA	9866/3: Acute promyelocytic leukemia (AML with t(15;17)(q22;q12)) PML/RARA	5. All Other Cancer Types	Blank(s)	Blank(s)	Blank(s)	Blank(s)	Blank(s)	Blank(s)	Blank(s)	Blank(s)	Not applicable	Not applicable	Not applicable	Not applicable	Blank(s)	Blank(s)	Blank(s)	Blank(s)	Blank(s)	Blank(s)	Blank(s)	Blank(s)	Blank(s)	Blank(s)	Blank(s)	Blank(s)	98	Unknown or not applicable	None; diagnosed at autopsy	No radiation and/or cancer-directed surgery
1173182	1	Breast	1st of 2 or more primaries	Breast	Married (including common law)	50-54 years	51 years	White	Spanish-Hispanic-Latino	Hispanic (All Races)	White	White	2010	C50.2-Upper-inner quadrant of breast	Moderately differentiated; Grade II	Blank(s)	Blank(s)	Right - origin of primary	8500/3: Infiltrating duct carcinoma, NOS	8500/3: Infiltrating duct carcinoma, NOS	5. All Other Cancer Types	Blank(s)	Blank(s)	Blank(s)	Blank(s)	IA	T1c	N0(i-)	M0	Blank(s)	Blank(s)	Blank(s)	Blank(s)	I	I	T1c	N0(i-)	M0	T1c	N0	M0	N/A	Blank(s)	Blank(s)	Blank(s)	22	Unknown or not applicable	None; diagnosed at autopsy	Radiation after surgery
1173182	2	Thyroid	2nd of 2 or more primaries	Thyroid	Married (including common law)	55-59 years	55 years	White	Spanish-Hispanic-Latino	Hispanic (All Races)	White	White	2014	C73.9-Thyroid gland	Moderately differentiated; Grade II	Blank(s)	Blank(s)	Not a paired site	8260/3: Papillary adenocarcinoma, NOS	8260/3: Papillary adenocarcinoma, NOS	5. All Other Cancer Types	Blank(s)	Blank(s)	Blank(s)	Blank(s)	III	T3(m)	N0	M0	Blank(s)	Blank(s)	Blank(s)	Blank(s)	III	Blank(s)	T3	N0	M0	Blank(s)	Blank(s)	Blank(s)	N/A	Blank(s)	Blank(s)	Blank(s)	50	4 or more regional lymph nodes removed	None; diagnosed at autopsy	Radiation after surgery
1173729	1	Breast	1st of 2 or more primaries	Breast	Divorced	65-69 years	68 years	Black	Non-Spanish-Hispanic-Latino	Non-Hispanic Black	Black	Black	2010	C50.2-Upper-inner quadrant of breast	Poorly differentiated; Grade III	Blank(s)	Blank(s)	Right - origin of primary	8500/3: Infiltrating duct carcinoma, NOS	8500/3: Infiltrating duct carcinoma, NOS	5. All Other Cancer Types	Blank(s)	Blank(s)	Blank(s)	Blank(s)	IIB	T2	N1a	M0	Blank(s)	Blank(s)	Blank(s)	Blank(s)	IIB	IIB	T2	N1a	M0	T2	N1	M0	N/A	Blank(s)	Blank(s)	Blank(s)	23	Unknown or not applicable	None; diagnosed at autopsy	Radiation after surgery
1173729	2	Corpus Uteri	2nd of 2 or more primaries	Corpus Uteri	Divorced	65-69 years	69 years	Black	Non-Spanish-Hispanic-Latino	Non-Hispanic Black	Black	Black	2011	C54.2-Myometrium	Unknown	Blank(s)	Blank(s)	Not a paired site	8890/3: Leiomyosarcoma, NOS	8890/3: Leiomyosarcoma, NOS	5. All Other Cancer Types	Blank(s)	Blank(s)	Blank(s)	Blank(s)	IB	T1b	N0	M0	Blank(s)	Blank(s)	Blank(s)	Blank(s)	NA	Blank(s)	NA	NA	NA	Blank(s)	Blank(s)	Blank(s)	N/A	Blank(s)	Blank(s)	Blank(s)	50	4 or more regional lymph nodes removed	None; diagnosed at autopsy	No radiation and/or cancer-directed surgery
1173906	1	Breast	1st of 2 or more primaries	Breast	Widowed	65-69 years	66 years	Black	Non-Spanish-Hispanic-Latino	Non-Hispanic Black	Black	Black	2010	C50.3-Lower-inner quadrant of breast	Poorly differentiated; Grade III	Blank(s)	Blank(s)	Right - origin of primary	8500/3: Infiltrating duct carcinoma, NOS	8500/3: Infiltrating duct carcinoma, NOS	5. All Other Cancer Types	Blank(s)	Blank(s)	Blank(s)	Blank(s)	IIA	T2	N0(i-)	M0	Blank(s)	Blank(s)	Blank(s)	Blank(s)	IIA	IIA	T2	N0(i-)	M0	T2	N0	M0	N/A	Blank(s)	Blank(s)	Blank(s)	41	Unknown or not applicable	None; diagnosed at autopsy	No radiation and/or cancer-directed surgery
1173906	2	Breast	2nd of 2 or more primaries	Breast	Single (never married)	65-69 years	67 years	Black	Non-Spanish-Hispanic-Latino	Non-Hispanic Black	Black	Black	2011	C50.4-Upper-outer quadrant of breast	Poorly differentiated; Grade III	Blank(s)	Blank(s)	Left - origin of primary	8500/3: Infiltrating duct carcinoma, NOS	8500/3: Infiltrating duct carcinoma, NOS	5. All Other Cancer Types	Blank(s)	Blank(s)	Blank(s)	Blank(s)	IV	T1c	N0	M1	Blank(s)	Blank(s)	Blank(s)	Blank(s)	IV	IV	T1c	N0	M1	Any T, Mets	N0	M1	N/A	Blank(s)	Blank(s)	Blank(s)	0	Unknown or not applicable	None; diagnosed at autopsy	No radiation and/or cancer-directed surgery
1173919	1	Breast	1st of 2 or more primaries	Breast	Widowed	85+ years	89 years	White	Non-Spanish-Hispanic-Latino	Non-Hispanic White	White	White	2010	C50.2-Upper-inner quadrant of breast	Moderately differentiated; Grade II	Blank(s)	Blank(s)	Left - origin of primary	8500/3: Infiltrating duct carcinoma, NOS	8500/3: Infiltrating duct carcinoma, NOS	5. All Other Cancer Types	Blank(s)	Blank(s)	Blank(s)	Blank(s)	IIA	T2	N0	M0	Blank(s)	Blank(s)	Blank(s)	Blank(s)	IIA	IIA	T2	N0	M0	T2	N0	M0	N/A	Blank(s)	Blank(s)	Blank(s)	23	Unknown or not applicable	None; diagnosed at autopsy	Radiation after surgery
1173919	2	Ovary	3rd of 3 or more primaries	Ovary	Widowed	85+ years	93 years	White	Non-Spanish-Hispanic-Latino	Non-Hispanic White	White	White	2013	C56.9-Ovary	Unknown	Blank(s)	Blank(s)	Paired site, but no information concerning laterality	8140/3: Adenocarcinoma, NOS	8140/3: Adenocarcinoma, NOS	5. All Other Cancer Types	Blank(s)	Blank(s)	Blank(s)	Blank(s)	IV	T3NOS	N0	M1	Blank(s)	Blank(s)	Blank(s)	Blank(s)	IV	Blank(s)	T3NOS	N0	M1	Blank(s)	Blank(s)	Blank(s)	N/A	Blank(s)	Blank(s)	Blank(s)	0	None	None; diagnosed at autopsy	No radiation and/or cancer-directed surgery
1173920	1	Breast	1st of 2 or more primaries	Breast	Married (including common law)	40-44 years	43 years	White	Non-Spanish-Hispanic-Latino	Non-Hispanic White	White	White	2010	C50.8-Overlapping lesion of breast	Moderately differentiated; Grade II	Blank(s)	Blank(s)	Left - origin of primary	8500/3: Infiltrating duct carcinoma, NOS	8500/3: Infiltrating duct carcinoma, NOS	5. All Other Cancer Types	Blank(s)	Blank(s)	Blank(s)	Blank(s)	IV	T2	N1	M1	Blank(s)	Blank(s)	Blank(s)	Blank(s)	IV	IV	T2	N1	M1	Any T, Mets	N1	M1	N/A	Blank(s)	Blank(s)	Blank(s)	22	Unknown or not applicable	None; diagnosed at autopsy	Radiation after surgery
1173920	2	Breast	2nd of 2 or more primaries	Breast	Unmarried or Domestic Partner	45-49 years	49 years	White	Non-Spanish-Hispanic-Latino	Non-Hispanic White	White	White	2016	C50.8-Overlapping lesion of breast	Moderately differentiated; Grade II	Blank(s)	Blank(s)	Left - origin of primary	8500/3: Infiltrating duct carcinoma, NOS	8500/3: Infiltrating duct carcinoma, NOS	5. All Other Cancer Types	Blank(s)	Blank(s)	Blank(s)	Blank(s)	Blank(s)	Blank(s)	Blank(s)	Blank(s)	1A	p1A	p0	c0	Blank(s)	Blank(s)	Blank(s)	Blank(s)	Blank(s)	Blank(s)	Blank(s)	Blank(s)	Blank(s)	Blank(s)	Blank(s)	Blank(s)	44	Unknown or not applicable	None; diagnosed at autopsy	No radiation and/or cancer-directed surgery
1174437	1	Breast	1st of 2 or more primaries	Breast	Unknown	65-69 years	67 years	Asian or Pacific Islander	Non-Spanish-Hispanic-Latino	Non-Hispanic Asian or Pacific Islander	Other (American Indian/AK Native, Asian/Pacific Islander)	Vietnamese (1988+)	2010	C50.9-Breast, NOS	Moderately differentiated; Grade II	Blank(s)	Blank(s)	Left - origin of primary	8500/3: Infiltrating duct carcinoma, NOS	8500/3: Infiltrating duct carcinoma, NOS	5. All Other Cancer Types	Blank(s)	Blank(s)	Blank(s)	Blank(s)	IIB	T3	N0(i-)	M0	Blank(s)	Blank(s)	Blank(s)	Blank(s)	IIB	IIB	T3	N0(i-)	M0	T3	N0	M0	N/A	Blank(s)	Blank(s)	Blank(s)	23	Unknown or not applicable	None; diagnosed at autopsy	Radiation after surgery
1174437	2	Breast	2nd of 2 or more primaries	Breast	Married (including common law)	70-74 years	72 years	Asian or Pacific Islander	Non-Spanish-Hispanic-Latino	Non-Hispanic Asian or Pacific Islander	Other (American Indian/AK Native, Asian/Pacific Islander)	Vietnamese (1988+)	2016	C50.4-Upper-outer quadrant of breast	Unknown	Blank(s)	Blank(s)	Left - origin of primary	8500/3: Infiltrating duct carcinoma, NOS	8500/3: Infiltrating duct carcinoma, NOS	5. All Other Cancer Types	Blank(s)	Blank(s)	Blank(s)	Blank(s)	Blank(s)	Blank(s)	Blank(s)	Blank(s)	3	cX	p2A	c0	Blank(s)	Blank(s)	Blank(s)	Blank(s)	Blank(s)	Blank(s)	Blank(s)	Blank(s)	Blank(s)	Blank(s)	Blank(s)	Blank(s)	50	Unknown or not applicable	None; diagnosed at autopsy	Radiation before and after surgery
1174608	1	Breast	1st of 2 or more primaries	Breast	Married (including common law)	55-59 years	58 years	Asian or Pacific Islander	Non-Spanish-Hispanic-Latino	Non-Hispanic Asian or Pacific Islander	Other (American Indian/AK Native, Asian/Pacific Islander)	Chinese	2010	C50.4-Upper-outer quadrant of breast	Well differentiated; Grade I	Blank(s)	Blank(s)	Left - origin of primary	8500/3: Infiltrating duct carcinoma, NOS	8500/3: Infiltrating duct carcinoma, NOS	5. All Other Cancer Types	Blank(s)	Blank(s)	Blank(s)	Blank(s)	IA	T1b	N0	M0	Blank(s)	Blank(s)	Blank(s)	Blank(s)	I	I	T1b	N0	M0	T1b	N0	M0	N/A	Blank(s)	Blank(s)	Blank(s)	41	Unknown or not applicable	None; diagnosed at autopsy	No radiation and/or cancer-directed surgery
1174608	2	Acute Myeloid Leukemia	2nd of 2 or more primaries	Acute Myeloid Leukemia	Separated	55-59 years	59 years	Asian or Pacific Islander	Non-Spanish-Hispanic-Latino	Non-Hispanic Asian or Pacific Islander	Other (American Indian/AK Native, Asian/Pacific Islander)	Chinese	2011	C42.1-Bone marrow	Unknown	Blank(s)	Blank(s)	Not a paired site	9896/3: Acute myeloid leukemia, t(8;21)(q22;q22) RUNX1-RUNX1T1	9896/3: Acute myeloid leukemia, t(8;21)(q22;q22) RUNX1-RUNX1T1	5. All Other Cancer Types	Blank(s)	Blank(s)	Blank(s)	Blank(s)	NA	NA	NA	NA	Blank(s)	Blank(s)	Blank(s)	Blank(s)	NA	Blank(s)	NA	NA	NA	Blank(s)	Blank(s)	Blank(s)	N/A	Blank(s)	Blank(s)	Blank(s)	98	Unknown or not applicable	None; diagnosed at autopsy	No radiation and/or cancer-directed surgery
1174650	1	Breast	1st of 2 or more primaries	Breast	Married (including common law)	55-59 years	59 years	White	Non-Spanish-Hispanic-Latino	Non-Hispanic White	White	White	2010	C50.8-Overlapping lesion of breast	Moderately differentiated; Grade II	Blank(s)	Blank(s)	Right - origin of primary	8500/3: Infiltrating duct carcinoma, NOS	8500/3: Infiltrating duct carcinoma, NOS	5. All Other Cancer Types	Blank(s)	Blank(s)	Blank(s)	Blank(s)	IA	T1c	N0	M0	Blank(s)	Blank(s)	Blank(s)	Blank(s)	I	I	T1c	N0	M0	T1c	N0	M0	N/A	Blank(s)	Blank(s)	Blank(s)	20	Unknown or not applicable	None; diagnosed at autopsy	Radiation after surgery
1174650	2	Melanoma of the Skin	2nd of 2 or more primaries	Melanoma of the Skin	Unknown	65-69 years	67 years	White	Non-Spanish-Hispanic-Latino	Non-Hispanic White	White	White	2018	C44.5-Skin of trunk	Blank(s)	9	9	Left - origin of primary	8742/3: Lentigo maligna melanoma	8742/3: Lentigo maligna melanoma	5. All Other Cancer Types	TX	NX	M0	99	Blank(s)	Blank(s)	Blank(s)	Blank(s)	Blank(s)	Blank(s)	Blank(s)	Blank(s)	Blank(s)	Blank(s)	Blank(s)	Blank(s)	Blank(s)	Blank(s)	Blank(s)	Blank(s)	Blank(s)	Blank(s)	Blank(s)	Blank(s)	0	None	None; diagnosed at autopsy	No radiation and/or cancer-directed surgery
1174899	1	Breast	1st of 2 or more primaries	Breast	Married (including common law)	45-49 years	46 years	Asian or Pacific Islander	Non-Spanish-Hispanic-Latino	Non-Hispanic Asian or Pacific Islander	Other (American Indian/AK Native, Asian/Pacific Islander)	Chinese	2010	C50.4-Upper-outer quadrant of breast	Poorly differentiated; Grade III	Blank(s)	Blank(s)	Right - origin of primary	8500/3: Infiltrating duct carcinoma, NOS	8500/3: Infiltrating duct carcinoma, NOS	5. All Other Cancer Types	Blank(s)	Blank(s)	Blank(s)	Blank(s)	IA	T1c	N0	M0	Blank(s)	Blank(s)	Blank(s)	Blank(s)	I	I	T1c	N0	M0	T1c	N0	M0	N/A	Blank(s)	Blank(s)	Blank(s)	75	Unknown or not applicable	None; diagnosed at autopsy	Radiation after surgery
1174899	2	Corpus Uteri	2nd of 2 or more primaries	Corpus Uteri	Married (including common law)	50-54 years	54 years	Asian or Pacific Islander	Non-Spanish-Hispanic-Latino	Non-Hispanic Asian or Pacific Islander	Other (American Indian/AK Native, Asian/Pacific Islander)	Chinese	2018	C54.1-Endometrium	Blank(s)	3	3	Not a paired site	8441/3: Serous cystadenocarcinoma, NOS	8441/3: Serous cystadenocarcinoma, NOS	5. All Other Cancer Types	T1a	N0	M0	1A	Blank(s)	Blank(s)	Blank(s)	Blank(s)	Blank(s)	Blank(s)	Blank(s)	Blank(s)	Blank(s)	Blank(s)	Blank(s)	Blank(s)	Blank(s)	Blank(s)	Blank(s)	Blank(s)	Blank(s)	Blank(s)	Blank(s)	Blank(s)	50	Sentinel lymph node biopsy	None; diagnosed at autopsy	Radiation after surgery
1175093	1	Breast	1st of 2 or more primaries	Breast	Married (including common law)	65-69 years	68 years	American Indian/Alaska Native	Non-Spanish-Hispanic-Latino	Non-Hispanic American Indian/Alaska Native	Other (American Indian/AK Native, Asian/Pacific Islander)	American Indian/Alaska Native	2010	C50.8-Overlapping lesion of breast	Well differentiated; Grade I	Blank(s)	Blank(s)	Left - origin of primary	8500/3: Infiltrating duct carcinoma, NOS	8500/3: Infiltrating duct carcinoma, NOS	5. All Other Cancer Types	Blank(s)	Blank(s)	Blank(s)	Blank(s)	IA	T1c	N0(i-)	M0	Blank(s)	Blank(s)	Blank(s)	Blank(s)	I	I	T1c	N0(i-)	M0	T1c	N0	M0	N/A	Blank(s)	Blank(s)	Blank(s)	41	Unknown or not applicable	None; diagnosed at autopsy	No radiation and/or cancer-directed surgery
1175093	2	Thyroid	2nd of 2 or more primaries	Thyroid	Married (including common law)	70-74 years	74 years	American Indian/Alaska Native	Non-Spanish-Hispanic-Latino	Non-Hispanic American Indian/Alaska Native	Other (American Indian/AK Native, Asian/Pacific Islander)	American Indian/Alaska Native	2016	C73.9-Thyroid gland	Unknown	Blank(s)	Blank(s)	Right - origin of primary	8260/3: Papillary adenocarcinoma, NOS	8260/3: Papillary adenocarcinoma, NOS	5. All Other Cancer Types	Blank(s)	Blank(s)	Blank(s)	Blank(s)	Blank(s)	Blank(s)	Blank(s)	Blank(s)	1	p1A	c0	c0	Blank(s)	Blank(s)	Blank(s)	Blank(s)	Blank(s)	Blank(s)	Blank(s)	Blank(s)	Blank(s)	Blank(s)	Blank(s)	Blank(s)	50	1 to 3 regional lymph nodes removed	None; diagnosed at autopsy	No radiation and/or cancer-directed surgery
1175127	1	Breast	1st of 2 or more primaries	Breast	Divorced	65-69 years	67 years	White	Non-Spanish-Hispanic-Latino	Non-Hispanic White	White	White	2010	C50.8-Overlapping lesion of breast	Unknown	Blank(s)	Blank(s)	Right - origin of primary	8500/3: Infiltrating duct carcinoma, NOS	8500/3: Infiltrating duct carcinoma, NOS	5. All Other Cancer Types	Blank(s)	Blank(s)	Blank(s)	Blank(s)	IIA	T2	N0	M0	Blank(s)	Blank(s)	Blank(s)	Blank(s)	IIA	IIA	T2	N0	M0	T2	N0	M0	N/A	Blank(s)	Blank(s)	Blank(s)	0	Unknown or not applicable	None; diagnosed at autopsy	No radiation and/or cancer-directed surgery
1175152	1	Breast	1st of 2 or more primaries	Breast	Married (including common law)	45-49 years	46 years	White	Non-Spanish-Hispanic-Latino	Non-Hispanic White	White	White	2010	C50.2-Upper-inner quadrant of breast	Well differentiated; Grade I	Blank(s)	Blank(s)	Right - origin of primary	8500/3: Infiltrating duct carcinoma, NOS	8500/3: Infiltrating duct carcinoma, NOS	5. All Other Cancer Types	Blank(s)	Blank(s)	Blank(s)	Blank(s)	IA	T1c	N0	M0	Blank(s)	Blank(s)	Blank(s)	Blank(s)	I	I	T1c	N0	M0	T1c	N0	M0	N/A	Blank(s)	Blank(s)	Blank(s)	21	Unknown or not applicable	None; diagnosed at autopsy	Radiation after surgery
1175152	2	Gum and Other Mouth	2nd of 2 or more primaries	Gum and Other Mouth	Married (including common law)	45-49 years	48 years	White	Non-Spanish-Hispanic-Latino	Non-Hispanic White	White	White	2012	C06.0-Cheek mucosa	Unknown	Blank(s)	Blank(s)	Left - origin of primary	8430/3: Mucoepidermoid carcinoma	8430/3: Mucoepidermoid carcinoma	5. All Other Cancer Types	Blank(s)	Blank(s)	Blank(s)	Blank(s)	I	T1	N0	M0	Blank(s)	Blank(s)	Blank(s)	Blank(s)	I	Blank(s)	T1	N0	M0	Blank(s)	Blank(s)	Blank(s)	N/A	Blank(s)	Blank(s)	Blank(s)	20	None	None; diagnosed at autopsy	No radiation and/or cancer-directed surgery
1175306	1	Breast	1st of 2 or more primaries	Breast	Widowed	65-69 years	67 years	Asian or Pacific Islander	Non-Spanish-Hispanic-Latino	Non-Hispanic Asian or Pacific Islander	Other (American Indian/AK Native, Asian/Pacific Islander)	Chinese	2010	C50.5-Lower-outer quadrant of breast	Poorly differentiated; Grade III	Blank(s)	Blank(s)	Right - origin of primary	8500/3: Infiltrating duct carcinoma, NOS	8500/3: Infiltrating duct carcinoma, NOS	5. All Other Cancer Types	Blank(s)	Blank(s)	Blank(s)	Blank(s)	IIA	T2	N0	M0	Blank(s)	Blank(s)	Blank(s)	Blank(s)	IIA	IIA	T2	N0	M0	T2	N0	M0	N/A	Blank(s)	Blank(s)	Blank(s)	41	Unknown or not applicable	None; diagnosed at autopsy	No radiation and/or cancer-directed surgery
1175306	2	Breast	2nd of 2 or more primaries	Breast	Widowed	75-79 years	75 years	Asian or Pacific Islander	Non-Spanish-Hispanic-Latino	Non-Hispanic Asian or Pacific Islander	Other (American Indian/AK Native, Asian/Pacific Islander)	Chinese	2018	C50.1-Central portion of breast	Blank(s)	2	1	Left - origin of primary	8520/3: Lobular carcinoma, NOS	8520/3: Lobular carcinoma, NOS	5. All Other Cancer Types	T1c	N0	M0	1A	Blank(s)	Blank(s)	Blank(s)	Blank(s)	Blank(s)	Blank(s)	Blank(s)	Blank(s)	Blank(s)	Blank(s)	Blank(s)	Blank(s)	Blank(s)	Blank(s)	Blank(s)	Blank(s)	Blank(s)	Blank(s)	Blank(s)	Blank(s)	41	Unknown or not applicable	None; diagnosed at autopsy	No radiation and/or cancer-directed surgery
1175734	1	Breast	1st of 2 or more primaries	Breast	Widowed	60-64 years	60 years	White	Spanish-Hispanic-Latino	Hispanic (All Races)	White	White	2010	C50.8-Overlapping lesion of breast	Poorly differentiated; Grade III	Blank(s)	Blank(s)	Left - origin of primary	8500/3: Infiltrating duct carcinoma, NOS	8500/3: Infiltrating duct carcinoma, NOS	5. All Other Cancer Types	Blank(s)	Blank(s)	Blank(s)	Blank(s)	IIA	T2	N0	M0	Blank(s)	Blank(s)	Blank(s)	Blank(s)	IIA	IIA	T2	N0	M0	T2	N0	M0	N/A	Blank(s)	Blank(s)	Blank(s)	22	Unknown or not applicable	None; diagnosed at autopsy	Radiation after surgery
1175734	2	Acute Myeloid Leukemia	2nd of 2 or more primaries	Acute Myeloid Leukemia	Widowed	60-64 years	63 years	White	Spanish-Hispanic-Latino	Hispanic (All Races)	White	White	2014	C42.1-Bone marrow	Unknown	Blank(s)	Blank(s)	Not a paired site	9861/3: Acute myeloid leukemia, NOS	9861/3: Acute myeloid leukemia, NOS	5. All Other Cancer Types	Blank(s)	Blank(s)	Blank(s)	Blank(s)	NA	NA	NA	NA	Blank(s)	Blank(s)	Blank(s)	Blank(s)	NA	Blank(s)	NA	NA	NA	Blank(s)	Blank(s)	Blank(s)	N/A	Blank(s)	Blank(s)	Blank(s)	98	Unknown or not applicable	None; diagnosed at autopsy	No radiation and/or cancer-directed surgery
1175761	1	Breast	1st of 2 or more primaries	Breast	Widowed	75-79 years	75 years	Black	Non-Spanish-Hispanic-Latino	Non-Hispanic Black	Black	Black	2010	C50.6-Axillary tail of breast	Moderately differentiated; Grade II	Blank(s)	Blank(s)	Left - origin of primary	8480/3: Mucinous adenocarcinoma	8480/3: Mucinous adenocarcinoma	5. All Other Cancer Types	Blank(s)	Blank(s)	Blank(s)	Blank(s)	IIA	T1b	N1a	M0	Blank(s)	Blank(s)	Blank(s)	Blank(s)	IIA	IIA	T1b	N1a	M0	T1b	N1	M0	N/A	Blank(s)	Blank(s)	Blank(s)	51	Unknown or not applicable	None; diagnosed at autopsy	No radiation and/or cancer-directed surgery
1175761	2	Lung and Bronchus	2nd of 2 or more primaries	Lung and Bronchus	Widowed	75-79 years	78 years	Black	Non-Spanish-Hispanic-Latino	Non-Hispanic Black	Black	Black	2013	C34.3-Lower lobe, lung	Well differentiated; Grade I	Blank(s)	Blank(s)	Right - origin of primary	8252/3: Bronchiolo-alveolar carcinoma, non-mucinous	8252/3: Bronchiolo-alveolar carcinoma, non-mucinous	5. All Other Cancer Types	Blank(s)	Blank(s)	Blank(s)	Blank(s)	IIA	T2b	N0	M0	Blank(s)	Blank(s)	Blank(s)	Blank(s)	IB	Blank(s)	T2	N0	M0	Blank(s)	Blank(s)	Blank(s)	N/A	Blank(s)	Blank(s)	Blank(s)	33	4 or more regional lymph nodes removed	None; diagnosed at autopsy	No radiation and/or cancer-directed surgery
1175968	1	Breast	1st of 2 or more primaries	Breast	Married (including common law)	45-49 years	49 years	Asian or Pacific Islander	Non-Spanish-Hispanic-Latino	Non-Hispanic Asian or Pacific Islander	Other (American Indian/AK Native, Asian/Pacific Islander)	Chinese	2010	C50.4-Upper-outer quadrant of breast	Undifferentiated; anaplastic; Grade IV	Blank(s)	Blank(s)	Left - origin of primary	8500/3: Infiltrating duct carcinoma, NOS	8500/3: Infiltrating duct carcinoma, NOS	5. All Other Cancer Types	Blank(s)	Blank(s)	Blank(s)	Blank(s)	IA	T1c	N0	M0	Blank(s)	Blank(s)	Blank(s)	Blank(s)	I	I	T1c	N0	M0	T1c	N0	M0	N/A	Blank(s)	Blank(s)	Blank(s)	51	Unknown or not applicable	None; diagnosed at autopsy	No radiation and/or cancer-directed surgery
1175968	2	Thyroid	2nd of 2 or more primaries	Thyroid	Married (including common law)	50-54 years	54 years	Asian or Pacific Islander	Non-Spanish-Hispanic-Latino	Non-Hispanic Asian or Pacific Islander	Other (American Indian/AK Native, Asian/Pacific Islander)	Chinese	2014	C73.9-Thyroid gland	Unknown	Blank(s)	Blank(s)	Not a paired site	8260/3: Papillary adenocarcinoma, NOS	8260/3: Papillary adenocarcinoma, NOS	5. All Other Cancer Types	Blank(s)	Blank(s)	Blank(s)	Blank(s)	UNK Stage	T1b(m)	N1NOS	M0	Blank(s)	Blank(s)	Blank(s)	Blank(s)	UNK Stage	Blank(s)	T1	N1NOS	M0	Blank(s)	Blank(s)	Blank(s)	N/A	Blank(s)	Blank(s)	Blank(s)	50	1 to 3 regional lymph nodes removed	None; diagnosed at autopsy	No radiation and/or cancer-directed surgery
1176088	1	Breast	1st of 2 or more primaries	Breast	Married (including common law)	75-79 years	79 years	White	Non-Spanish-Hispanic-Latino	Non-Hispanic White	White	White	2010	C50.4-Upper-outer quadrant of breast	Moderately differentiated; Grade II	Blank(s)	Blank(s)	Right - origin of primary	8522/3: Infiltrating duct and lobular carcinoma	8522/3: Infiltrating duct and lobular carcinoma	5. All Other Cancer Types	Blank(s)	Blank(s)	Blank(s)	Blank(s)	IA	T1b	N0	M0	Blank(s)	Blank(s)	Blank(s)	Blank(s)	I	I	T1b	N0	M0	T1b	N0	M0	N/A	Blank(s)	Blank(s)	Blank(s)	22	Unknown or not applicable	None; diagnosed at autopsy	Radiation after surgery
1176088	2	Lung and Bronchus	2nd of 2 or more primaries	Lung and Bronchus	Married (including common law)	80-84 years	82 years	White	Non-Spanish-Hispanic-Latino	Non-Hispanic White	White	White	2012	C34.1-Upper lobe, lung	Well differentiated; Grade I	Blank(s)	Blank(s)	Right - origin of primary	8070/3: Squamous cell carcinoma, NOS	8070/3: Squamous cell carcinoma, NOS	5. All Other Cancer Types	Blank(s)	Blank(s)	Blank(s)	Blank(s)	IIIA	T3	N2	M0	Blank(s)	Blank(s)	Blank(s)	Blank(s)	IIIA	Blank(s)	T3	N2	M0	Blank(s)	Blank(s)	Blank(s)	N/A	Blank(s)	Blank(s)	Blank(s)	0	None	None; diagnosed at autopsy	No radiation and/or cancer-directed surgery
1176088	3	Miscellaneous	3rd of 3 or more primaries	Miscellaneous	Married (including common law)	80-84 years	82 years	White	Non-Spanish-Hispanic-Latino	Non-Hispanic White	White	White	2013	C80.9-Unknown primary site	Unknown	Blank(s)	Blank(s)	Not a paired site	8480/3: Mucinous adenocarcinoma	8480/3: Mucinous adenocarcinoma	5. All Other Cancer Types	Blank(s)	Blank(s)	Blank(s)	Blank(s)	NA	NA	NA	NA	Blank(s)	Blank(s)	Blank(s)	Blank(s)	NA	Blank(s)	NA	NA	NA	Blank(s)	Blank(s)	Blank(s)	N/A	Blank(s)	Blank(s)	Blank(s)	98	Unknown or not applicable	None; diagnosed at autopsy	No radiation and/or cancer-directed surgery
1176134	1	Breast	1st of 2 or more primaries	Breast	Married (including common law)	75-79 years	79 years	White	Non-Spanish-Hispanic-Latino	Non-Hispanic White	White	White	2010	C50.9-Breast, NOS	Moderately differentiated; Grade II	Blank(s)	Blank(s)	Left - origin of primary	8520/3: Lobular carcinoma, NOS	8520/3: Lobular carcinoma, NOS	5. All Other Cancer Types	Blank(s)	Blank(s)	Blank(s)	Blank(s)	IA	T1c	N0(i-)	M0	Blank(s)	Blank(s)	Blank(s)	Blank(s)	I	I	T1c	N0(i-)	M0	T1c	N0	M0	N/A	Blank(s)	Blank(s)	Blank(s)	22	Unknown or not applicable	None; diagnosed at autopsy	Radiation after surgery
1176278	1	Breast	1st of 2 or more primaries	Breast	Divorced	75-79 years	76 years	White	Non-Spanish-Hispanic-Latino	Non-Hispanic White	White	White	2010	C50.2-Upper-inner quadrant of breast	Moderately differentiated; Grade II	Blank(s)	Blank(s)	Left - origin of primary	8500/3: Infiltrating duct carcinoma, NOS	8500/3: Infiltrating duct carcinoma, NOS	5. All Other Cancer Types	Blank(s)	Blank(s)	Blank(s)	Blank(s)	IA	T1c	N0	M0	Blank(s)	Blank(s)	Blank(s)	Blank(s)	I	I	T1c	N0	M0	T1c	N0	M0	N/A	Blank(s)	Blank(s)	Blank(s)	41	Unknown or not applicable	None; diagnosed at autopsy	No radiation and/or cancer-directed surgery
1176278	2	Lung and Bronchus	3rd of 3 or more primaries	Lung and Bronchus	Divorced	75-79 years	79 years	White	Non-Spanish-Hispanic-Latino	Non-Hispanic White	White	White	2013	C34.9-Lung, NOS	Unknown	Blank(s)	Blank(s)	Right - origin of primary	8010/3: Carcinoma, NOS	8010/3: Carcinoma, NOS	5. All Other Cancer Types	Blank(s)	Blank(s)	Blank(s)	Blank(s)	IIIB	T4	N2	M0	Blank(s)	Blank(s)	Blank(s)	Blank(s)	IV	Blank(s)	T4	N2	M1	Blank(s)	Blank(s)	Blank(s)	N/A	Blank(s)	Blank(s)	Blank(s)	0	None	None; diagnosed at autopsy	No radiation and/or cancer-directed surgery
1176360	1	Breast	1st of 2 or more primaries	Breast	Married (including common law)	50-54 years	50 years	White	Spanish-Hispanic-Latino	Hispanic (All Races)	White	White	2010	C50.8-Overlapping lesion of breast	Moderately differentiated; Grade II	Blank(s)	Blank(s)	Right - origin of primary	8500/3: Infiltrating duct carcinoma, NOS	8500/3: Infiltrating duct carcinoma, NOS	5. All Other Cancer Types	Blank(s)	Blank(s)	Blank(s)	Blank(s)	IIA	T1c	N1a	M0	Blank(s)	Blank(s)	Blank(s)	Blank(s)	IIA	IIA	T1c	N1a	M0	T1c	N1	M0	N/A	Blank(s)	Blank(s)	Blank(s)	22	Unknown or not applicable	None; diagnosed at autopsy	Radiation after surgery
1176360	2	Breast	2nd of 2 or more primaries	Breast	Married (including common law)	50-54 years	53 years	White	Spanish-Hispanic-Latino	Hispanic (All Races)	White	White	2013	C50.2-Upper-inner quadrant of breast	Moderately differentiated; Grade II	Blank(s)	Blank(s)	Right - origin of primary	8010/3: Carcinoma, NOS	8010/3: Carcinoma, NOS	5. All Other Cancer Types	Blank(s)	Blank(s)	Blank(s)	Blank(s)	UNK Stage	TX	N1mi	M0	Blank(s)	Blank(s)	Blank(s)	Blank(s)	UNK Stage	UNK Stage	TX	N1mi	M0	TX Adjusted	NX Adjusted	M0	N/A	Blank(s)	Blank(s)	Blank(s)	30	Unknown or not applicable	None; diagnosed at autopsy	No radiation and/or cancer-directed surgery
1176401	1	Breast	1st of 2 or more primaries	Breast	Married (including common law)	70-74 years	71 years	Asian or Pacific Islander	Non-Spanish-Hispanic-Latino	Non-Hispanic Asian or Pacific Islander	Other (American Indian/AK Native, Asian/Pacific Islander)	Japanese	2010	C50.9-Breast, NOS	Moderately differentiated; Grade II	Blank(s)	Blank(s)	Right - origin of primary	8500/3: Infiltrating duct carcinoma, NOS	8500/3: Infiltrating duct carcinoma, NOS	5. All Other Cancer Types	Blank(s)	Blank(s)	Blank(s)	Blank(s)	IIB	T2	N1mi	M0	Blank(s)	Blank(s)	Blank(s)	Blank(s)	IIB	IIB	T2	N1mi	M0	T2	N1	M0	N/A	Blank(s)	Blank(s)	Blank(s)	41	Unknown or not applicable	None; diagnosed at autopsy	Radiation after surgery
1176401	2	Lung and Bronchus	2nd of 2 or more primaries	Lung and Bronchus	Married (including common law)	75-79 years	79 years	Asian or Pacific Islander	Non-Spanish-Hispanic-Latino	Non-Hispanic Asian or Pacific Islander	Other (American Indian/AK Native, Asian/Pacific Islander)	Japanese	2017	C34.1-Upper lobe, lung	Moderately differentiated; Grade II	Blank(s)	Blank(s)	Left - origin of primary	8070/3: Squamous cell carcinoma, NOS	8070/3: Squamous cell carcinoma, NOS	5. All Other Cancer Types	Blank(s)	Blank(s)	Blank(s)	Blank(s)	Blank(s)	Blank(s)	Blank(s)	Blank(s)	4	c3	c2	c1A	Blank(s)	Blank(s)	Blank(s)	Blank(s)	Blank(s)	Blank(s)	Blank(s)	Blank(s)	Blank(s)	Blank(s)	Blank(s)	Blank(s)	0	None	None; diagnosed at autopsy	No radiation and/or cancer-directed surgery
1177680	1	Breast	1st of 2 or more primaries	Breast	Divorced	55-59 years	59 years	White	Spanish-Hispanic-Latino	Hispanic (All Races)	White	White	2010	C50.4-Upper-outer quadrant of breast	Moderately differentiated; Grade II	Blank(s)	Blank(s)	Left - origin of primary	8500/3: Infiltrating duct carcinoma, NOS	8500/3: Infiltrating duct carcinoma, NOS	5. All Other Cancer Types	Blank(s)	Blank(s)	Blank(s)	Blank(s)	IIIA	T1mic	N2NOS	M0	Blank(s)	Blank(s)	Blank(s)	Blank(s)	IIIA	IIIA	T1mic	N2NOS	M0	T1mic	N2	M0	N/A	Blank(s)	Blank(s)	Blank(s)	22	Unknown or not applicable	None; diagnosed at autopsy	Radiation after surgery
1177680	2	Breast	2nd of 2 or more primaries	Breast	Divorced	65-69 years	67 years	White	Spanish-Hispanic-Latino	Hispanic (All Races)	White	White	2018	C50.8-Overlapping lesion of breast	Blank(s)	H	2	Right - origin of primary	8500/3: Infiltrating duct carcinoma, NOS	8500/3: Infiltrating duct carcinoma, NOS	5. All Other Cancer Types	T1b	N0	M0	1A	Blank(s)	Blank(s)	Blank(s)	Blank(s)	Blank(s)	Blank(s)	Blank(s)	Blank(s)	Blank(s)	Blank(s)	Blank(s)	Blank(s)	Blank(s)	Blank(s)	Blank(s)	Blank(s)	Blank(s)	Blank(s)	Blank(s)	Blank(s)	23	Unknown or not applicable	None; diagnosed at autopsy	Radiation after surgery
1177699	1	Breast	1st of 2 or more primaries	Breast	Single (never married)	50-54 years	54 years	White	Non-Spanish-Hispanic-Latino	Non-Hispanic White	White	White	2010	C50.9-Breast, NOS	Moderately differentiated; Grade II	Blank(s)	Blank(s)	Right - origin of primary	8500/3: Infiltrating duct carcinoma, NOS	8500/3: Infiltrating duct carcinoma, NOS	5. All Other Cancer Types	Blank(s)	Blank(s)	Blank(s)	Blank(s)	IIIA	T3	N2a	M0	Blank(s)	Blank(s)	Blank(s)	Blank(s)	IIIA	IIIA	T3	N2a	M0	T3	N2	M0	N/A	Blank(s)	Blank(s)	Blank(s)	0	Unknown or not applicable	None; diagnosed at autopsy	No radiation and/or cancer-directed surgery
1177699	2	Corpus Uteri	2nd of 2 or more primaries	Corpus Uteri	Single (never married)	55-59 years	58 years	White	Non-Spanish-Hispanic-Latino	Non-Hispanic White	White	White	2014	C54.1-Endometrium	Well differentiated; Grade I	Blank(s)	Blank(s)	Not a paired site	8380/3: Endometrioid carcinoma	8380/3: Endometrioid carcinoma	5. All Other Cancer Types	Blank(s)	Blank(s)	Blank(s)	Blank(s)	IA	T1a	N0	M0	Blank(s)	Blank(s)	Blank(s)	Blank(s)	IIA	Blank(s)	T2a	N0	M0	Blank(s)	Blank(s)	Blank(s)	N/A	Blank(s)	Blank(s)	Blank(s)	50	4 or more regional lymph nodes removed	None; diagnosed at autopsy	Radiation after surgery
1177977	1	Breast	1st of 2 or more primaries	Breast	Divorced	55-59 years	58 years	Asian or Pacific Islander	Non-Spanish-Hispanic-Latino	Non-Hispanic Asian or Pacific Islander	Other (American Indian/AK Native, Asian/Pacific Islander)	Chinese	2010	C50.4-Upper-outer quadrant of breast	Unknown	Blank(s)	Blank(s)	Right - origin of primary	8520/3: Lobular carcinoma, NOS	8520/3: Lobular carcinoma, NOS	5. All Other Cancer Types	Blank(s)	Blank(s)	Blank(s)	Blank(s)	IA	T1c	N0	M0	Blank(s)	Blank(s)	Blank(s)	Blank(s)	I	I	T1c	N0	M0	T1c	N0	M0	N/A	Blank(s)	Blank(s)	Blank(s)	22	Unknown or not applicable	None; diagnosed at autopsy	Radiation after surgery
1177977	2	Thyroid	2nd of 2 or more primaries	Thyroid	Divorced	65-69 years	66 years	Asian or Pacific Islander	Non-Spanish-Hispanic-Latino	Non-Hispanic Asian or Pacific Islander	Other (American Indian/AK Native, Asian/Pacific Islander)	Chinese	2018	C73.9-Thyroid gland	Blank(s)	9	A	Not a paired site	8260/3: Papillary adenocarcinoma, NOS	8260/3: Papillary adenocarcinoma, NOS	5. All Other Cancer Types	T2	N0a	M0	1	Blank(s)	Blank(s)	Blank(s)	Blank(s)	Blank(s)	Blank(s)	Blank(s)	Blank(s)	Blank(s)	Blank(s)	Blank(s)	Blank(s)	Blank(s)	Blank(s)	Blank(s)	Blank(s)	Blank(s)	Blank(s)	Blank(s)	Blank(s)	50	None	None; diagnosed at autopsy	No radiation and/or cancer-directed surgery
1178346	1	Breast	1st of 2 or more primaries	Breast	Married (including common law)	55-59 years	55 years	White	Non-Spanish-Hispanic-Latino	Non-Hispanic White	White	White	2010	C50.4-Upper-outer quadrant of breast	Poorly differentiated; Grade III	Blank(s)	Blank(s)	Right - origin of primary	8500/3: Infiltrating duct carcinoma, NOS	8500/3: Infiltrating duct carcinoma, NOS	5. All Other Cancer Types	Blank(s)	Blank(s)	Blank(s)	Blank(s)	IIA	T1b	N1a	M0	Blank(s)	Blank(s)	Blank(s)	Blank(s)	IIA	IIA	T1b	N1a	M0	T1b	N1	M0	N/A	Blank(s)	Blank(s)	Blank(s)	22	Unknown or not applicable	None; diagnosed at autopsy	No radiation and/or cancer-directed surgery
1178346	2	Salivary Gland	2nd of 2 or more primaries	Salivary Gland	Married (including common law)	55-59 years	59 years	White	Non-Spanish-Hispanic-Latino	Non-Hispanic White	White	White	2014	C08.0-Submandibular gland	Undifferentiated; anaplastic; Grade IV	Blank(s)	Blank(s)	Right - origin of primary	8140/3: Adenocarcinoma, NOS	8140/3: Adenocarcinoma, NOS	5. All Other Cancer Types	Blank(s)	Blank(s)	Blank(s)	Blank(s)	II	T2	N0	M0	Blank(s)	Blank(s)	Blank(s)	Blank(s)	II	Blank(s)	T2	N0	M0	Blank(s)	Blank(s)	Blank(s)	N/A	Blank(s)	Blank(s)	Blank(s)	20	None	None; diagnosed at autopsy	Radiation after surgery
1178508	1	Breast	1st of 2 or more primaries	Breast	Single (never married)	70-74 years	73 years	White	Non-Spanish-Hispanic-Latino	Non-Hispanic White	White	White	2010	C50.4-Upper-outer quadrant of breast	Well differentiated; Grade I	Blank(s)	Blank(s)	Left - origin of primary	8500/3: Infiltrating duct carcinoma, NOS	8500/3: Infiltrating duct carcinoma, NOS	5. All Other Cancer Types	Blank(s)	Blank(s)	Blank(s)	Blank(s)	IA	T1mic	N0	M0	Blank(s)	Blank(s)	Blank(s)	Blank(s)	I	I	T1mic	N0	M0	T1mic	N0	M0	N/A	Blank(s)	Blank(s)	Blank(s)	22	Unknown or not applicable	None; diagnosed at autopsy	No radiation and/or cancer-directed surgery
1178508	2	Breast	2nd of 2 or more primaries	Breast	Divorced	75-79 years	75 years	White	Non-Spanish-Hispanic-Latino	Non-Hispanic White	White	White	2013	C50.4-Upper-outer quadrant of breast	Well differentiated; Grade I	Blank(s)	Blank(s)	Left - origin of primary	8050/3: Papillary carcinoma, NOS	8050/3: Papillary carcinoma, NOS	5. All Other Cancer Types	Blank(s)	Blank(s)	Blank(s)	Blank(s)	IA	T1a	N0	M0	Blank(s)	Blank(s)	Blank(s)	Blank(s)	I	I	T1a	N0	M0	T1a	N0	M0	N/A	Blank(s)	Blank(s)	Blank(s)	22	Unknown or not applicable	None; diagnosed at autopsy	No radiation and/or cancer-directed surgery
1178565	1	Breast	1st of 2 or more primaries	Breast	Married (including common law)	65-69 years	69 years	White	Non-Spanish-Hispanic-Latino	Non-Hispanic White	White	White	2010	C50.4-Upper-outer quadrant of breast	Well differentiated; Grade I	Blank(s)	Blank(s)	Right - origin of primary	8500/3: Infiltrating duct carcinoma, NOS	8500/3: Infiltrating duct carcinoma, NOS	5. All Other Cancer Types	Blank(s)	Blank(s)	Blank(s)	Blank(s)	UNK Stage	TX	N0	M0	Blank(s)	Blank(s)	Blank(s)	Blank(s)	UNK Stage	UNK Stage	TX	N0	M0	TX Adjusted	NX Adjusted	M0	N/A	Blank(s)	Blank(s)	Blank(s)	41	Unknown or not applicable	None; diagnosed at autopsy	No radiation and/or cancer-directed surgery
1178565	2	Sigmoid Colon	2nd of 2 or more primaries	Sigmoid Colon	Married (including common law)	75-79 years	76 years	White	Non-Spanish-Hispanic-Latino	Non-Hispanic White	White	White	2018	C18.7-Sigmoid colon	Blank(s)	2	2	Not a paired site	8140/3: Adenocarcinoma, NOS	8140/3: Adenocarcinoma, NOS	5. All Other Cancer Types	T3	N0	M0	2A	Blank(s)	Blank(s)	Blank(s)	Blank(s)	Blank(s)	Blank(s)	Blank(s)	Blank(s)	Blank(s)	Blank(s)	Blank(s)	Blank(s)	Blank(s)	Blank(s)	Blank(s)	Blank(s)	Blank(s)	Blank(s)	Blank(s)	Blank(s)	30	4 or more regional lymph nodes removed	None; diagnosed at autopsy	No radiation and/or cancer-directed surgery
1178617	1	Breast	1st of 2 or more primaries	Breast	Married (including common law)	60-64 years	63 years	Black	Non-Spanish-Hispanic-Latino	Non-Hispanic Black	Black	Black	2010	C50.9-Breast, NOS	Moderately differentiated; Grade II	Blank(s)	Blank(s)	Left - origin of primary	8520/3: Lobular carcinoma, NOS	8520/3: Lobular carcinoma, NOS	5. All Other Cancer Types	Blank(s)	Blank(s)	Blank(s)	Blank(s)	IV	T4d	N1	M1	Blank(s)	Blank(s)	Blank(s)	Blank(s)	IV	IV	T4d	N1	M1	Any T, Mets	N3	M1	N/A	Blank(s)	Blank(s)	Blank(s)	0	Unknown or not applicable	None; diagnosed at autopsy	No radiation and/or cancer-directed surgery
1178851	1	Breast	1st of 2 or more primaries	Breast	Single (never married)	60-64 years	62 years	Black	Non-Spanish-Hispanic-Latino	Non-Hispanic Black	Black	Black	2010	C50.4-Upper-outer quadrant of breast	Moderately differentiated; Grade II	Blank(s)	Blank(s)	Left - origin of primary	8500/3: Infiltrating duct carcinoma, NOS	8500/3: Infiltrating duct carcinoma, NOS	5. All Other Cancer Types	Blank(s)	Blank(s)	Blank(s)	Blank(s)	IA	T1c	N0(i-)	M0	Blank(s)	Blank(s)	Blank(s)	Blank(s)	I	I	T1c	N0(i-)	M0	T1c	N0	M0	N/A	Blank(s)	Blank(s)	Blank(s)	22	Unknown or not applicable	None; diagnosed at autopsy	Radiation after surgery
1178851	2	Breast	2nd of 2 or more primaries	Breast	Single (never married)	60-64 years	63 years	Black	Non-Spanish-Hispanic-Latino	Non-Hispanic Black	Black	Black	2011	C50.9-Breast, NOS	Unknown	Blank(s)	Blank(s)	Right - origin of primary	8500/3: Infiltrating duct carcinoma, NOS	8500/3: Infiltrating duct carcinoma, NOS	5. All Other Cancer Types	Blank(s)	Blank(s)	Blank(s)	Blank(s)	IA	T1c	N0	M0	Blank(s)	Blank(s)	Blank(s)	Blank(s)	I	I	T1c	N0	M0	T1c	N0	M0	N/A	Blank(s)	Blank(s)	Blank(s)	22	Unknown or not applicable	None; diagnosed at autopsy	No radiation and/or cancer-directed surgery
1179085	1	Breast	1st of 2 or more primaries	Breast	Single (never married)	60-64 years	61 years	White	Non-Spanish-Hispanic-Latino	Non-Hispanic White	White	White	2010	C50.8-Overlapping lesion of breast	Poorly differentiated; Grade III	Blank(s)	Blank(s)	Left - origin of primary	8500/3: Infiltrating duct carcinoma, NOS	8500/3: Infiltrating duct carcinoma, NOS	5. All Other Cancer Types	Blank(s)	Blank(s)	Blank(s)	Blank(s)	IA	T1b	N0(i-)	M0	Blank(s)	Blank(s)	Blank(s)	Blank(s)	I	I	T1b	N0(i-)	M0	T1b	N0	M0	N/A	Blank(s)	Blank(s)	Blank(s)	40	Unknown or not applicable	None; diagnosed at autopsy	Radiation after surgery
1179085	2	Eye and Orbit - Melanoma	2nd of 2 or more primaries	Eye and Orbit	Single (never married)	60-64 years	63 years	White	Non-Spanish-Hispanic-Latino	Non-Hispanic White	White	White	2013	C69.3-Choroid	Unknown	Blank(s)	Blank(s)	Left - origin of primary	8720/3: Malignant melanoma, NOS	8720/3: Malignant melanoma, NOS	5. All Other Cancer Types	Blank(s)	Blank(s)	Blank(s)	Blank(s)	UNK Stage	TX	N0	M0	Blank(s)	Blank(s)	Blank(s)	Blank(s)	UNK Stage	Blank(s)	TX	N0	M0	Blank(s)	Blank(s)	Blank(s)	N/A	Blank(s)	Blank(s)	Blank(s)	0	None	None; diagnosed at autopsy	No radiation and/or cancer-directed surgery
1179246	1	Breast	1st of 2 or more primaries	Breast	Unknown	85+ years	85 years	White	Non-Spanish-Hispanic-Latino	Non-Hispanic White	White	White	2010	C50.4-Upper-outer quadrant of breast	Unknown	Blank(s)	Blank(s)	Right - origin of primary	8520/3: Lobular carcinoma, NOS	8520/3: Lobular carcinoma, NOS	5. All Other Cancer Types	Blank(s)	Blank(s)	Blank(s)	Blank(s)	IA	T1c	N0(i-)	M0	Blank(s)	Blank(s)	Blank(s)	Blank(s)	I	I	T1c	N0(i-)	M0	T1c	N0	M0	N/A	Blank(s)	Blank(s)	Blank(s)	0	Unknown or not applicable	None; diagnosed at autopsy	No radiation and/or cancer-directed surgery
1179274	1	Breast	1st of 2 or more primaries	Breast	Unknown	65-69 years	66 years	White	Non-Spanish-Hispanic-Latino	Non-Hispanic White	White	White	2010	C50.5-Lower-outer quadrant of breast	Moderately differentiated; Grade II	Blank(s)	Blank(s)	Right - origin of primary	8500/3: Infiltrating duct carcinoma, NOS	8500/3: Infiltrating duct carcinoma, NOS	5. All Other Cancer Types	Blank(s)	Blank(s)	Blank(s)	Blank(s)	IIIA	T1c	N2a	M0	Blank(s)	Blank(s)	Blank(s)	Blank(s)	IIIA	IIIA	T1c	N2a	M0	T1c	N2	M0	N/A	Blank(s)	Blank(s)	Blank(s)	51	Unknown or not applicable	None; diagnosed at autopsy	Radiation after surgery
1179274	2	Miscellaneous	2nd of 2 or more primaries	Miscellaneous	Widowed	70-74 years	70 years	White	Non-Spanish-Hispanic-Latino	Non-Hispanic White	White	White	2014	C42.1-Bone marrow	Unknown	Blank(s)	Blank(s)	Not a paired site	9989/3: Myelodysplastic syndrome, unclassifiable	9989/3: Myelodysplastic syndrome, unclassifiable	5. All Other Cancer Types	Blank(s)	Blank(s)	Blank(s)	Blank(s)	NA	NA	NA	NA	Blank(s)	Blank(s)	Blank(s)	Blank(s)	NA	Blank(s)	NA	NA	NA	Blank(s)	Blank(s)	Blank(s)	N/A	Blank(s)	Blank(s)	Blank(s)	98	Unknown or not applicable	None; diagnosed at autopsy	No radiation and/or cancer-directed surgery
1179299	1	Breast	1st of 2 or more primaries	Breast	Widowed	65-69 years	66 years	Black	Non-Spanish-Hispanic-Latino	Non-Hispanic Black	Black	Black	2010	C50.3-Lower-inner quadrant of breast	Poorly differentiated; Grade III	Blank(s)	Blank(s)	Left - origin of primary	8500/3: Infiltrating duct carcinoma, NOS	8500/3: Infiltrating duct carcinoma, NOS	5. All Other Cancer Types	Blank(s)	Blank(s)	Blank(s)	Blank(s)	IA	T1c	N0	M0	Blank(s)	Blank(s)	Blank(s)	Blank(s)	I	I	T1c	N0	M0	T1c	N0	M0	N/A	Blank(s)	Blank(s)	Blank(s)	22	Unknown or not applicable	None; diagnosed at autopsy	Radiation after surgery
1179299	2	Corpus Uteri	2nd of 2 or more primaries	Corpus Uteri	Widowed	65-69 years	68 years	Black	Non-Spanish-Hispanic-Latino	Non-Hispanic Black	Black	Black	2013	C54.1-Endometrium	Poorly differentiated; Grade III	Blank(s)	Blank(s)	Not a paired site	8310/3: Clear cell adenocarcinoma, NOS	8310/3: Clear cell adenocarcinoma, NOS	5. All Other Cancer Types	Blank(s)	Blank(s)	Blank(s)	Blank(s)	IVB	T3a	N0	M1	Blank(s)	Blank(s)	Blank(s)	Blank(s)	IVB	Blank(s)	T3a	N0	M1	Blank(s)	Blank(s)	Blank(s)	N/A	Blank(s)	Blank(s)	Blank(s)	67	4 or more regional lymph nodes removed	None; diagnosed at autopsy	No radiation and/or cancer-directed surgery
1179435	1	Breast	1st of 2 or more primaries	Breast	Single (never married)	75-79 years	79 years	White	Non-Spanish-Hispanic-Latino	Non-Hispanic White	White	White	2010	C50.4-Upper-outer quadrant of breast	Moderately differentiated; Grade II	Blank(s)	Blank(s)	Left - origin of primary	8500/3: Infiltrating duct carcinoma, NOS	8500/3: Infiltrating duct carcinoma, NOS	5. All Other Cancer Types	Blank(s)	Blank(s)	Blank(s)	Blank(s)	IIB	T2	N1mi	M0	Blank(s)	Blank(s)	Blank(s)	Blank(s)	IIB	IIB	T2	N1mi	M0	T2	N1	M0	N/A	Blank(s)	Blank(s)	Blank(s)	22	Unknown or not applicable	None; diagnosed at autopsy	No radiation and/or cancer-directed surgery
1179435	2	Ascending Colon	2nd of 2 or more primaries	Ascending Colon	Single (never married)	85+ years	85 years	White	Non-Spanish-Hispanic-Latino	Non-Hispanic White	White	White	2016	C18.2-Ascending colon	Moderately differentiated; Grade II	Blank(s)	Blank(s)	Not a paired site	8480/3: Mucinous adenocarcinoma	8480/3: Mucinous adenocarcinoma	5. All Other Cancer Types	Blank(s)	Blank(s)	Blank(s)	Blank(s)	Blank(s)	Blank(s)	Blank(s)	Blank(s)	3B	p3	p1	c0	Blank(s)	Blank(s)	Blank(s)	Blank(s)	Blank(s)	Blank(s)	Blank(s)	Blank(s)	Blank(s)	Blank(s)	Blank(s)	Blank(s)	40	4 or more regional lymph nodes removed	None; diagnosed at autopsy	No radiation and/or cancer-directed surgery
1179462	1	Breast	1st of 2 or more primaries	Breast	Married (including common law)	55-59 years	55 years	White	Non-Spanish-Hispanic-Latino	Non-Hispanic White	White	White	2010	C50.2-Upper-inner quadrant of breast	Poorly differentiated; Grade III	Blank(s)	Blank(s)	Left - origin of primary	8500/3: Infiltrating duct carcinoma, NOS	8500/3: Infiltrating duct carcinoma, NOS	5. All Other Cancer Types	Blank(s)	Blank(s)	Blank(s)	Blank(s)	IIA	T2	N0	M0	Blank(s)	Blank(s)	Blank(s)	Blank(s)	IIA	IIA	T2	N0	M0	T2	N0	M0	N/A	Blank(s)	Blank(s)	Blank(s)	22	Unknown or not applicable	None; diagnosed at autopsy	No radiation and/or cancer-directed surgery
1179462	2	Corpus Uteri	2nd of 2 or more primaries	Corpus Uteri	Married (including common law)	60-64 years	62 years	White	Non-Spanish-Hispanic-Latino	Non-Hispanic White	White	White	2017	C54.1-Endometrium	Unknown	Blank(s)	Blank(s)	Not a paired site	8380/3: Endometrioid carcinoma	8380/3: Endometrioid carcinoma	5. All Other Cancer Types	Blank(s)	Blank(s)	Blank(s)	Blank(s)	Blank(s)	Blank(s)	Blank(s)	Blank(s)	2	p2	p0	c0	Blank(s)	Blank(s)	Blank(s)	Blank(s)	Blank(s)	Blank(s)	Blank(s)	Blank(s)	Blank(s)	Blank(s)	Blank(s)	Blank(s)	50	4 or more regional lymph nodes removed	None; diagnosed at autopsy	Radiation after surgery
1179861	1	Breast	1st of 2 or more primaries	Breast	Unknown	75-79 years	75 years	White	Non-Spanish-Hispanic-Latino	Non-Hispanic White	White	White	2010	C50.8-Overlapping lesion of breast	Well differentiated; Grade I	Blank(s)	Blank(s)	Right - origin of primary	8500/3: Infiltrating duct carcinoma, NOS	8500/3: Infiltrating duct carcinoma, NOS	5. All Other Cancer Types	Blank(s)	Blank(s)	Blank(s)	Blank(s)	IA	T1c	N0	M0	Blank(s)	Blank(s)	Blank(s)	Blank(s)	I	I	T1c	N0	M0	T1c	N0	M0	N/A	Blank(s)	Blank(s)	Blank(s)	20	Unknown or not applicable	None; diagnosed at autopsy	No radiation and/or cancer-directed surgery
1179861	2	Miscellaneous	2nd of 2 or more primaries	Miscellaneous	Single (never married)	80-84 years	83 years	White	Non-Spanish-Hispanic-Latino	Non-Hispanic White	White	White	2017	C42.1-Bone marrow	Unknown	Blank(s)	Blank(s)	Not a paired site	9962/3: Essential thrombocythemia	9962/3: Essential thrombocythemia	5. All Other Cancer Types	Blank(s)	Blank(s)	Blank(s)	Blank(s)	Blank(s)	Blank(s)	Blank(s)	Blank(s)	Not applicable	Not applicable	Not applicable	Not applicable	Blank(s)	Blank(s)	Blank(s)	Blank(s)	Blank(s)	Blank(s)	Blank(s)	Blank(s)	Blank(s)	Blank(s)	Blank(s)	Blank(s)	98	Unknown or not applicable	None; diagnosed at autopsy	No radiation and/or cancer-directed surgery
1180767	1	Breast	1st of 2 or more primaries	Breast	Unknown	85+ years	86 years	White	Spanish-Hispanic-Latino	Hispanic (All Races)	White	White	2010	C50.2-Upper-inner quadrant of breast	Moderately differentiated; Grade II	Blank(s)	Blank(s)	Left - origin of primary	8500/3: Infiltrating duct carcinoma, NOS	8500/3: Infiltrating duct carcinoma, NOS	5. All Other Cancer Types	Blank(s)	Blank(s)	Blank(s)	Blank(s)	IA	T1c	N0	M0	Blank(s)	Blank(s)	Blank(s)	Blank(s)	I	I	T1c	N0	M0	T1c	N0	M0	N/A	Blank(s)	Blank(s)	Blank(s)	22	Unknown or not applicable	None; diagnosed at autopsy	Radiation after surgery
1180767	2	Miscellaneous	2nd of 2 or more primaries	Miscellaneous	Unknown	85+ years	86 years	White	Spanish-Hispanic-Latino	Hispanic (All Races)	White	White	2011	C42.1-Bone marrow	Unknown	Blank(s)	Blank(s)	Not a paired site	9989/3: Myelodysplastic syndrome, unclassifiable	9989/3: Myelodysplastic syndrome, unclassifiable	5. All Other Cancer Types	Blank(s)	Blank(s)	Blank(s)	Blank(s)	NA	NA	NA	NA	Blank(s)	Blank(s)	Blank(s)	Blank(s)	NA	Blank(s)	NA	NA	NA	Blank(s)	Blank(s)	Blank(s)	N/A	Blank(s)	Blank(s)	Blank(s)	98	Unknown or not applicable	None; diagnosed at autopsy	No radiation and/or cancer-directed surgery
1180841	1	Breast	1st of 2 or more primaries	Breast	Married (including common law)	55-59 years	59 years	Asian or Pacific Islander	Non-Spanish-Hispanic-Latino	Non-Hispanic Asian or Pacific Islander	Other (American Indian/AK Native, Asian/Pacific Islander)	Filipino	2010	C50.2-Upper-inner quadrant of breast	Moderately differentiated; Grade II	Blank(s)	Blank(s)	Right - origin of primary	8500/3: Infiltrating duct carcinoma, NOS	8500/3: Infiltrating duct carcinoma, NOS	5. All Other Cancer Types	Blank(s)	Blank(s)	Blank(s)	Blank(s)	IIA	T2	N0	M0	Blank(s)	Blank(s)	Blank(s)	Blank(s)	IIA	IIA	T2	N0	M0	T2	N0	M0	N/A	Blank(s)	Blank(s)	Blank(s)	22	Unknown or not applicable	None; diagnosed at autopsy	Radiation after surgery
1180841	2	Corpus Uteri	2nd of 2 or more primaries	Corpus Uteri	Married (including common law)	60-64 years	62 years	Asian or Pacific Islander	Non-Spanish-Hispanic-Latino	Non-Hispanic Asian or Pacific Islander	Other (American Indian/AK Native, Asian/Pacific Islander)	Filipino	2014	C54.1-Endometrium	Poorly differentiated; Grade III	Blank(s)	Blank(s)	Not a paired site	8310/3: Clear cell adenocarcinoma, NOS	8310/3: Clear cell adenocarcinoma, NOS	5. All Other Cancer Types	Blank(s)	Blank(s)	Blank(s)	Blank(s)	IA	T1a	N0	M0	Blank(s)	Blank(s)	Blank(s)	Blank(s)	IA	Blank(s)	T1a	N0	M0	Blank(s)	Blank(s)	Blank(s)	N/A	Blank(s)	Blank(s)	Blank(s)	50	4 or more regional lymph nodes removed	None; diagnosed at autopsy	Radiation after surgery
1181061	1	Breast	1st of 2 or more primaries	Breast	Married (including common law)	45-49 years	47 years	White	Non-Spanish-Hispanic-Latino	Non-Hispanic White	White	White	2010	C50.3-Lower-inner quadrant of breast	Moderately differentiated; Grade II	Blank(s)	Blank(s)	Right - origin of primary	8500/3: Infiltrating duct carcinoma, NOS	8500/3: Infiltrating duct carcinoma, NOS	5. All Other Cancer Types	Blank(s)	Blank(s)	Blank(s)	Blank(s)	IA	T1c	N0	M0	Blank(s)	Blank(s)	Blank(s)	Blank(s)	I	I	T1c	N0	M0	T1c	N0	M0	N/A	Blank(s)	Blank(s)	Blank(s)	20	Unknown or not applicable	None; diagnosed at autopsy	No radiation and/or cancer-directed surgery
1181061	2	Kidney	2nd of 2 or more primaries	Kidney and Renal Pelvis	Married (including common law)	45-49 years	48 years	White	Non-Spanish-Hispanic-Latino	Non-Hispanic White	White	White	2011	C64.9-Kidney, NOS	Moderately differentiated; Grade II	Blank(s)	Blank(s)	Left - origin of primary	8310/3: Clear cell adenocarcinoma, NOS	8310/3: Clear cell adenocarcinoma, NOS	5. All Other Cancer Types	Blank(s)	Blank(s)	Blank(s)	Blank(s)	I	T1a	N0	M0	Blank(s)	Blank(s)	Blank(s)	Blank(s)	I	Blank(s)	T1a	N0	M0	Blank(s)	Blank(s)	Blank(s)	N/A	Blank(s)	Blank(s)	Blank(s)	30	None	None; diagnosed at autopsy	No radiation and/or cancer-directed surgery
1181162	1	Breast	1st of 2 or more primaries	Breast	Single (never married)	60-64 years	60 years	Asian or Pacific Islander	Non-Spanish-Hispanic-Latino	Non-Hispanic Asian or Pacific Islander	Other (American Indian/AK Native, Asian/Pacific Islander)	Japanese	2010	C50.1-Central portion of breast	Well differentiated; Grade I	Blank(s)	Blank(s)	Left - origin of primary	8050/3: Papillary carcinoma, NOS	8050/3: Papillary carcinoma, NOS	5. All Other Cancer Types	Blank(s)	Blank(s)	Blank(s)	Blank(s)	IA	T1b	N0	M0	Blank(s)	Blank(s)	Blank(s)	Blank(s)	I	I	T1b	N0	M0	T1b	N0	M0	N/A	Blank(s)	Blank(s)	Blank(s)	23	Unknown or not applicable	None; diagnosed at autopsy	Radiation after surgery
1181162	2	Chronic Myeloid Leukemia	2nd of 2 or more primaries	Chronic Myeloid Leukemia	Unknown	65-69 years	67 years	Asian or Pacific Islander	Non-Spanish-Hispanic-Latino	Non-Hispanic Asian or Pacific Islander	Other (American Indian/AK Native, Asian/Pacific Islander)	Japanese	2017	C42.1-Bone marrow	Unknown	Blank(s)	Blank(s)	Not a paired site	9875/3: Chronic myelogenous leukemia, BCR-ABL1 positive	9875/3: Chronic myelogenous leukemia, BCR-ABL1 positive	5. All Other Cancer Types	Blank(s)	Blank(s)	Blank(s)	Blank(s)	Blank(s)	Blank(s)	Blank(s)	Blank(s)	Not applicable	Not applicable	Not applicable	Not applicable	Blank(s)	Blank(s)	Blank(s)	Blank(s)	Blank(s)	Blank(s)	Blank(s)	Blank(s)	Blank(s)	Blank(s)	Blank(s)	Blank(s)	98	Unknown or not applicable	None; diagnosed at autopsy	No radiation and/or cancer-directed surgery
1181171	1	Breast	1st of 2 or more primaries	Breast	Married (including common law)	65-69 years	65 years	Asian or Pacific Islander	Non-Spanish-Hispanic-Latino	Non-Hispanic Asian or Pacific Islander	Other (American Indian/AK Native, Asian/Pacific Islander)	Filipino	2010	C50.1-Central portion of breast	Well differentiated; Grade I	Blank(s)	Blank(s)	Left - origin of primary	8500/3: Infiltrating duct carcinoma, NOS	8500/3: Infiltrating duct carcinoma, NOS	5. All Other Cancer Types	Blank(s)	Blank(s)	Blank(s)	Blank(s)	IA	T1a	N0(i-)	M0	Blank(s)	Blank(s)	Blank(s)	Blank(s)	I	I	T1a	N0(i-)	M0	T1a	N0	M0	N/A	Blank(s)	Blank(s)	Blank(s)	41	Unknown or not applicable	None; diagnosed at autopsy	No radiation and/or cancer-directed surgery
1181171	2	Corpus Uteri	2nd of 2 or more primaries	Corpus Uteri	Married (including common law)	65-69 years	67 years	Asian or Pacific Islander	Non-Spanish-Hispanic-Latino	Non-Hispanic Asian or Pacific Islander	Other (American Indian/AK Native, Asian/Pacific Islander)	Filipino	2012	C54.1-Endometrium	Moderately differentiated; Grade II	Blank(s)	Blank(s)	Not a paired site	8380/3: Endometrioid carcinoma	8380/3: Endometrioid carcinoma	5. All Other Cancer Types	Blank(s)	Blank(s)	Blank(s)	Blank(s)	IA	T1a	N0	M0	Blank(s)	Blank(s)	Blank(s)	Blank(s)	IA	Blank(s)	T1a	N0	M0	Blank(s)	Blank(s)	Blank(s)	N/A	Blank(s)	Blank(s)	Blank(s)	67	1 to 3 regional lymph nodes removed	None; diagnosed at autopsy	No radiation and/or cancer-directed surgery
1181177	1	Breast	1st of 2 or more primaries	Breast	Divorced	70-74 years	71 years	White	Non-Spanish-Hispanic-Latino	Non-Hispanic White	White	White	2010	C50.2-Upper-inner quadrant of breast	Moderately differentiated; Grade II	Blank(s)	Blank(s)	Right - origin of primary	8500/3: Infiltrating duct carcinoma, NOS	8500/3: Infiltrating duct carcinoma, NOS	5. All Other Cancer Types	Blank(s)	Blank(s)	Blank(s)	Blank(s)	IA	T1b	N0	M0	Blank(s)	Blank(s)	Blank(s)	Blank(s)	I	I	T1b	N0	M0	T1b	N0	M0	N/A	Blank(s)	Blank(s)	Blank(s)	23	Unknown or not applicable	None; diagnosed at autopsy	Radiation after surgery
1181177	2	Miscellaneous	2nd of 2 or more primaries	Miscellaneous	Divorced	75-79 years	76 years	White	Non-Spanish-Hispanic-Latino	Non-Hispanic White	White	White	2015	C80.9-Unknown primary site	Unknown	Blank(s)	Blank(s)	Not a paired site	8140/3: Adenocarcinoma, NOS	8140/3: Adenocarcinoma, NOS	5. All Other Cancer Types	Blank(s)	Blank(s)	Blank(s)	Blank(s)	NA	NA	NA	NA	Blank(s)	Blank(s)	Blank(s)	Blank(s)	NA	Blank(s)	NA	NA	NA	Blank(s)	Blank(s)	Blank(s)	N/A	Blank(s)	Blank(s)	Blank(s)	98	Unknown or not applicable	None; diagnosed at autopsy	No radiation and/or cancer-directed surgery
1181366	1	Breast	1st of 2 or more primaries	Breast	Single (never married)	70-74 years	71 years	White	Non-Spanish-Hispanic-Latino	Non-Hispanic White	White	White	2010	C50.8-Overlapping lesion of breast	Poorly differentiated; Grade III	Blank(s)	Blank(s)	Left - origin of primary	8500/3: Infiltrating duct carcinoma, NOS	8500/3: Infiltrating duct carcinoma, NOS	5. All Other Cancer Types	Blank(s)	Blank(s)	Blank(s)	Blank(s)	IA	T1c	N0	M0	Blank(s)	Blank(s)	Blank(s)	Blank(s)	I	I	T1c	N0	M0	T1c	N0	M0	N/A	Blank(s)	Blank(s)	Blank(s)	23	Unknown or not applicable	None; diagnosed at autopsy	Radiation after surgery
1181366	2	Urinary Bladder	2nd of 2 or more primaries	Urinary Bladder	Divorced	75-79 years	76 years	White	Non-Spanish-Hispanic-Latino	Non-Hispanic White	White	White	2015	C67.9-Bladder, NOS	Well differentiated; Grade I	Blank(s)	Blank(s)	Not a paired site	8130/3: Papillary transitional cell carcinoma	8130/3: Papillary transitional cell carcinoma	5. All Other Cancer Types	Blank(s)	Blank(s)	Blank(s)	Blank(s)	0a	Ta	N0	M0	Blank(s)	Blank(s)	Blank(s)	Blank(s)	0a	Blank(s)	Ta	N0	M0	Blank(s)	Blank(s)	Blank(s)	N/A	Blank(s)	Blank(s)	Blank(s)	27	None	None; diagnosed at autopsy	No radiation and/or cancer-directed surgery
1181380	1	Breast	1st of 2 or more primaries	Breast	Married (including common law)	75-79 years	78 years	Asian or Pacific Islander	Non-Spanish-Hispanic-Latino	Non-Hispanic Asian or Pacific Islander	Other (American Indian/AK Native, Asian/Pacific Islander)	Filipino	2010	C50.3-Lower-inner quadrant of breast	Well differentiated; Grade I	Blank(s)	Blank(s)	Left - origin of primary	8500/3: Infiltrating duct carcinoma, NOS	8500/3: Infiltrating duct carcinoma, NOS	5. All Other Cancer Types	Blank(s)	Blank(s)	Blank(s)	Blank(s)	IA	T1a	N0	M0	Blank(s)	Blank(s)	Blank(s)	Blank(s)	I	I	T1a	N0	M0	T1a	N0	M0	N/A	Blank(s)	Blank(s)	Blank(s)	22	Unknown or not applicable	None; diagnosed at autopsy	No radiation and/or cancer-directed surgery
1181380	2	Lung and Bronchus	2nd of 2 or more primaries	Lung and Bronchus	Widowed	80-84 years	83 years	Asian or Pacific Islander	Non-Spanish-Hispanic-Latino	Non-Hispanic Asian or Pacific Islander	Other (American Indian/AK Native, Asian/Pacific Islander)	Filipino	2015	C34.1-Upper lobe, lung	Unknown	Blank(s)	Blank(s)	Right - origin of primary	8140/3: Adenocarcinoma, NOS	8140/3: Adenocarcinoma, NOS	5. All Other Cancer Types	Blank(s)	Blank(s)	Blank(s)	Blank(s)	IV	T3	NX	M1b	Blank(s)	Blank(s)	Blank(s)	Blank(s)	IV	Blank(s)	T2	NX	M1	Blank(s)	Blank(s)	Blank(s)	N/A	Blank(s)	Blank(s)	Blank(s)	0	None	None; diagnosed at autopsy	No radiation and/or cancer-directed surgery
1181486	1	Breast	1st of 2 or more primaries	Breast	Unknown	65-69 years	68 years	Asian or Pacific Islander	Non-Spanish-Hispanic-Latino	Non-Hispanic Asian or Pacific Islander	Other (American Indian/AK Native, Asian/Pacific Islander)	Chinese	2010	C50.4-Upper-outer quadrant of breast	Well differentiated; Grade I	Blank(s)	Blank(s)	Left - origin of primary	8522/3: Infiltrating duct and lobular carcinoma	8522/3: Infiltrating duct and lobular carcinoma	5. All Other Cancer Types	Blank(s)	Blank(s)	Blank(s)	Blank(s)	IA	T1c	N0(i-)	M0	Blank(s)	Blank(s)	Blank(s)	Blank(s)	I	I	T1c	N0(i-)	M0	T1c	N0	M0	N/A	Blank(s)	Blank(s)	Blank(s)	22	Unknown or not applicable	None; diagnosed at autopsy	Radiation after surgery
1181486	2	Ascending Colon	2nd of 2 or more primaries	Ascending Colon	Unknown	75-79 years	75 years	Asian or Pacific Islander	Non-Spanish-Hispanic-Latino	Non-Hispanic Asian or Pacific Islander	Other (American Indian/AK Native, Asian/Pacific Islander)	Chinese	2017	C18.2-Ascending colon	Moderately differentiated; Grade II	Blank(s)	Blank(s)	Not a paired site	8261/3: Adenocarcinoma in villous adenoma	8261/3: Adenocarcinoma in villous adenoma	5. All Other Cancer Types	Blank(s)	Blank(s)	Blank(s)	Blank(s)	Blank(s)	Blank(s)	Blank(s)	Blank(s)	1	p1	p0	c0	Blank(s)	Blank(s)	Blank(s)	Blank(s)	Blank(s)	Blank(s)	Blank(s)	Blank(s)	Blank(s)	Blank(s)	Blank(s)	Blank(s)	40	4 or more regional lymph nodes removed	None; diagnosed at autopsy	No radiation and/or cancer-directed surgery
1181508	1	Breast	1st of 2 or more primaries	Breast	Unknown	35-39 years	39 years	White	Spanish-Hispanic-Latino	Hispanic (All Races)	White	White	2010	C50.2-Upper-inner quadrant of breast	Moderately differentiated; Grade II	Blank(s)	Blank(s)	Right - origin of primary	8500/3: Infiltrating duct carcinoma, NOS	8500/3: Infiltrating duct carcinoma, NOS	5. All Other Cancer Types	Blank(s)	Blank(s)	Blank(s)	Blank(s)	IIB	T2	N1a	M0	Blank(s)	Blank(s)	Blank(s)	Blank(s)	IIB	IIB	T2	N1a	M0	T2	N1	M0	N/A	Blank(s)	Blank(s)	Blank(s)	22	Unknown or not applicable	None; diagnosed at autopsy	Radiation after surgery
1181508	2	Breast	2nd of 2 or more primaries	Breast	Married (including common law)	40-44 years	41 years	White	Spanish-Hispanic-Latino	Hispanic (All Races)	White	White	2012	C50.2-Upper-inner quadrant of breast	Moderately differentiated; Grade II	Blank(s)	Blank(s)	Left - origin of primary	8500/3: Infiltrating duct carcinoma, NOS	8500/3: Infiltrating duct carcinoma, NOS	5. All Other Cancer Types	Blank(s)	Blank(s)	Blank(s)	Blank(s)	IA	T1c	N0	M0	Blank(s)	Blank(s)	Blank(s)	Blank(s)	UNK Stage	UNK Stage	T1c	N0	MX	TX Adjusted	NX Adjusted	MX	N/A	Blank(s)	Blank(s)	Blank(s)	0	Unknown or not applicable	None; diagnosed at autopsy	No radiation and/or cancer-directed surgery
1181529	1	Breast	1st of 2 or more primaries	Breast	Married (including common law)	40-44 years	43 years	White	Non-Spanish-Hispanic-Latino	Non-Hispanic White	White	White	2010	C50.4-Upper-outer quadrant of breast	Poorly differentiated; Grade III	Blank(s)	Blank(s)	Right - origin of primary	8522/3: Infiltrating duct and lobular carcinoma	8522/3: Infiltrating duct and lobular carcinoma	5. All Other Cancer Types	Blank(s)	Blank(s)	Blank(s)	Blank(s)	IIA	T2	N0	M0	Blank(s)	Blank(s)	Blank(s)	Blank(s)	IIA	IIA	T2	N0	M0	T2	N0	M0	N/A	Blank(s)	Blank(s)	Blank(s)	41	Unknown or not applicable	None; diagnosed at autopsy	No radiation and/or cancer-directed surgery
1181529	2	Thyroid	2nd of 2 or more primaries	Thyroid	Married (including common law)	40-44 years	43 years	White	Non-Spanish-Hispanic-Latino	Non-Hispanic White	White	White	2011	C73.9-Thyroid gland	Unknown	Blank(s)	Blank(s)	Not a paired site	8260/3: Papillary adenocarcinoma, NOS	8260/3: Papillary adenocarcinoma, NOS	5. All Other Cancer Types	Blank(s)	Blank(s)	Blank(s)	Blank(s)	I	T1b(s)	N0	M0	Blank(s)	Blank(s)	Blank(s)	Blank(s)	I	Blank(s)	T1	N0	M0	Blank(s)	Blank(s)	Blank(s)	N/A	Blank(s)	Blank(s)	Blank(s)	50	4 or more regional lymph nodes removed	None; diagnosed at autopsy	Radiation after surgery
1182073	1	Breast	1st of 2 or more primaries	Breast	Married (including common law)	70-74 years	74 years	White	Spanish-Hispanic-Latino	Hispanic (All Races)	White	White	2010	C50.2-Upper-inner quadrant of breast	Moderately differentiated; Grade II	Blank(s)	Blank(s)	Left - origin of primary	8500/3: Infiltrating duct carcinoma, NOS	8500/3: Infiltrating duct carcinoma, NOS	5. All Other Cancer Types	Blank(s)	Blank(s)	Blank(s)	Blank(s)	IIA	T2	N0	M0	Blank(s)	Blank(s)	Blank(s)	Blank(s)	IIA	IIA	T2	N0	M0	T2	N0	M0	N/A	Blank(s)	Blank(s)	Blank(s)	0	Unknown or not applicable	None; diagnosed at autopsy	No radiation and/or cancer-directed surgery
1182073	2	Corpus Uteri	2nd of 2 or more primaries	Corpus Uteri	Widowed	75-79 years	75 years	White	Spanish-Hispanic-Latino	Hispanic (All Races)	White	White	2012	C54.1-Endometrium	Well differentiated; Grade I	Blank(s)	Blank(s)	Not a paired site	8380/3: Endometrioid carcinoma	8380/3: Endometrioid carcinoma	5. All Other Cancer Types	Blank(s)	Blank(s)	Blank(s)	Blank(s)	IIIB	T3b	N0	M0	Blank(s)	Blank(s)	Blank(s)	Blank(s)	IIIB	Blank(s)	T3b	N0	M0	Blank(s)	Blank(s)	Blank(s)	N/A	Blank(s)	Blank(s)	Blank(s)	0	None	None; diagnosed at autopsy	No radiation and/or cancer-directed surgery
1182076	1	Breast	1st of 2 or more primaries	Breast	Married (including common law)	40-44 years	42 years	White	Spanish-Hispanic-Latino	Hispanic (All Races)	White	White	2010	C50.2-Upper-inner quadrant of breast	Poorly differentiated; Grade III	Blank(s)	Blank(s)	Left - origin of primary	8500/3: Infiltrating duct carcinoma, NOS	8500/3: Infiltrating duct carcinoma, NOS	5. All Other Cancer Types	Blank(s)	Blank(s)	Blank(s)	Blank(s)	IIIA	T2	N2a	M0	Blank(s)	Blank(s)	Blank(s)	Blank(s)	IIIA	IIIA	T2	N2a	M0	T2	N2	M0	N/A	Blank(s)	Blank(s)	Blank(s)	22	Unknown or not applicable	None; diagnosed at autopsy	Radiation after surgery
1182076	2	Breast	2nd of 2 or more primaries	Breast	Married (including common law)	45-49 years	49 years	White	Spanish-Hispanic-Latino	Hispanic (All Races)	White	White	2017	C50.2-Upper-inner quadrant of breast	Unknown	Blank(s)	Blank(s)	Right - origin of primary	8500/3: Infiltrating duct carcinoma, NOS	8500/3: Infiltrating duct carcinoma, NOS	5. All Other Cancer Types	Blank(s)	Blank(s)	Blank(s)	Blank(s)	Blank(s)	Blank(s)	Blank(s)	Blank(s)	1A	p1MI	p0	c0	Blank(s)	Blank(s)	Blank(s)	Blank(s)	Blank(s)	Blank(s)	Blank(s)	Blank(s)	Blank(s)	Blank(s)	Blank(s)	Blank(s)	23	Unknown or not applicable	None; diagnosed at autopsy	Radiation after surgery
1182122	1	Breast	1st of 2 or more primaries	Breast	Married (including common law)	80-84 years	81 years	White	Non-Spanish-Hispanic-Latino	Non-Hispanic White	White	White	2010	C50.9-Breast, NOS	Unknown	Blank(s)	Blank(s)	Right - origin of primary	8046/3: Non-small cell carcinoma	8046/3: Non-small cell carcinoma	5. All Other Cancer Types	Blank(s)	Blank(s)	Blank(s)	Blank(s)	IIA	T0	N1	M0	Blank(s)	Blank(s)	Blank(s)	Blank(s)	IIA	IIA	T0	N1	M0	T0	N1	M0	N/A	Blank(s)	Blank(s)	Blank(s)	0	Unknown or not applicable	None; diagnosed at autopsy	No radiation and/or cancer-directed surgery
1182122	2	Hepatic Flexure	2nd of 2 or more primaries	Hepatic Flexure	Widowed	80-84 years	84 years	White	Non-Spanish-Hispanic-Latino	Non-Hispanic White	White	White	2013	C18.3-Hepatic flexure of colon	Moderately differentiated; Grade II	Blank(s)	Blank(s)	Not a paired site	8263/3: Adenocarcinoma in tubulovillous adenoma	8263/3: Adenocarcinoma in tubulovillous adenoma	5. All Other Cancer Types	Blank(s)	Blank(s)	Blank(s)	Blank(s)	IIA	T3	N0	M0	Blank(s)	Blank(s)	Blank(s)	Blank(s)	IIA	Blank(s)	T3	N0	M0	Blank(s)	Blank(s)	Blank(s)	N/A	Blank(s)	Blank(s)	Blank(s)	30	4 or more regional lymph nodes removed	Non-primary surgical procedure performed	No radiation and/or cancer-directed surgery
1182277	1	Breast	1st of 2 or more primaries	Breast	Married (including common law)	50-54 years	53 years	White	Non-Spanish-Hispanic-Latino	Non-Hispanic White	White	White	2010	C50.8-Overlapping lesion of breast	Poorly differentiated; Grade III	Blank(s)	Blank(s)	Right - origin of primary	8500/3: Infiltrating duct carcinoma, NOS	8500/3: Infiltrating duct carcinoma, NOS	5. All Other Cancer Types	Blank(s)	Blank(s)	Blank(s)	Blank(s)	IIB	T2	N1a	M0	Blank(s)	Blank(s)	Blank(s)	Blank(s)	IIB	IIB	T2	N1a	M0	T2	N1	M0	N/A	Blank(s)	Blank(s)	Blank(s)	22	Unknown or not applicable	None; diagnosed at autopsy	Radiation after surgery
1182277	2	Corpus Uteri	2nd of 2 or more primaries	Corpus Uteri	Married (including common law)	50-54 years	54 years	White	Non-Spanish-Hispanic-Latino	Non-Hispanic White	White	White	2011	C54.9-Corpus uteri	Well differentiated; Grade I	Blank(s)	Blank(s)	Not a paired site	8380/3: Endometrioid carcinoma	8380/3: Endometrioid carcinoma	5. All Other Cancer Types	Blank(s)	Blank(s)	Blank(s)	Blank(s)	IA	T1a	N0	M0	Blank(s)	Blank(s)	Blank(s)	Blank(s)	IA	Blank(s)	T1a	N0	M0	Blank(s)	Blank(s)	Blank(s)	N/A	Blank(s)	Blank(s)	Blank(s)	50	1 to 3 regional lymph nodes removed	None; diagnosed at autopsy	No radiation and/or cancer-directed surgery
1182476	1	Breast	1st of 2 or more primaries	Breast	Married (including common law)	40-44 years	44 years	White	Non-Spanish-Hispanic-Latino	Non-Hispanic White	White	White	2010	C50.4-Upper-outer quadrant of breast	Well differentiated; Grade I	Blank(s)	Blank(s)	Left - origin of primary	8500/3: Infiltrating duct carcinoma, NOS	8500/3: Infiltrating duct carcinoma, NOS	5. All Other Cancer Types	Blank(s)	Blank(s)	Blank(s)	Blank(s)	IA	T1a	N0(i-)	M0	Blank(s)	Blank(s)	Blank(s)	Blank(s)	I	I	T1a	N0(i-)	M0	T1a	N0	M0	N/A	Blank(s)	Blank(s)	Blank(s)	23	Unknown or not applicable	None; diagnosed at autopsy	Radiation after surgery
1182476	2	Breast	2nd of 2 or more primaries	Breast	Married (including common law)	45-49 years	45 years	White	Non-Spanish-Hispanic-Latino	Non-Hispanic White	White	White	2011	C50.9-Breast, NOS	Moderately differentiated; Grade II	Blank(s)	Blank(s)	Right - origin of primary	8500/3: Infiltrating duct carcinoma, NOS	8500/3: Infiltrating duct carcinoma, NOS	5. All Other Cancer Types	Blank(s)	Blank(s)	Blank(s)	Blank(s)	IIIC	T1c	N3b	M0	Blank(s)	Blank(s)	Blank(s)	Blank(s)	IIIC	IIIC	T1c	N3b	M0	T1c	N3	M0	N/A	Blank(s)	Blank(s)	Blank(s)	45	Unknown or not applicable	None; diagnosed at autopsy	Radiation after surgery
1182499	1	Breast	1st of 2 or more primaries	Breast	Married (including common law)	70-74 years	71 years	White	Non-Spanish-Hispanic-Latino	Non-Hispanic White	White	White	2010	C50.4-Upper-outer quadrant of breast	Moderately differentiated; Grade II	Blank(s)	Blank(s)	Left - origin of primary	8522/3: Infiltrating duct and lobular carcinoma	8522/3: Infiltrating duct and lobular carcinoma	5. All Other Cancer Types	Blank(s)	Blank(s)	Blank(s)	Blank(s)	IIA	T2	N0	M0	Blank(s)	Blank(s)	Blank(s)	Blank(s)	IIA	IIA	T2	N0	M0	T2	N0	M0	N/A	Blank(s)	Blank(s)	Blank(s)	41	Unknown or not applicable	None; diagnosed at autopsy	No radiation and/or cancer-directed surgery
1182499	2	Lung and Bronchus	2nd of 2 or more primaries	Lung and Bronchus	Married (including common law)	75-79 years	79 years	White	Non-Spanish-Hispanic-Latino	Non-Hispanic White	White	White	2018	C34.3-Lower lobe, lung	Blank(s)	9	3	Left - origin of primary	8070/3: Squamous cell carcinoma, NOS	8070/3: Squamous cell carcinoma, NOS	5. All Other Cancer Types	T2b	N1	M0	2B	Blank(s)	Blank(s)	Blank(s)	Blank(s)	Blank(s)	Blank(s)	Blank(s)	Blank(s)	Blank(s)	Blank(s)	Blank(s)	Blank(s)	Blank(s)	Blank(s)	Blank(s)	Blank(s)	Blank(s)	Blank(s)	Blank(s)	Blank(s)	33	4 or more regional lymph nodes removed	None; diagnosed at autopsy	No radiation and/or cancer-directed surgery
1182517	1	Breast	1st of 2 or more primaries	Breast	Single (never married)	80-84 years	80 years	White	Non-Spanish-Hispanic-Latino	Non-Hispanic White	White	White	2010	C50.4-Upper-outer quadrant of breast	Well differentiated; Grade I	Blank(s)	Blank(s)	Left - origin of primary	8520/3: Lobular carcinoma, NOS	8520/3: Lobular carcinoma, NOS	5. All Other Cancer Types	Blank(s)	Blank(s)	Blank(s)	Blank(s)	IA	T1a	N0(i-)	M0	Blank(s)	Blank(s)	Blank(s)	Blank(s)	I	I	T1a	N0(i-)	M0	T1a	N0	M0	N/A	Blank(s)	Blank(s)	Blank(s)	41	Unknown or not applicable	None; diagnosed at autopsy	No radiation and/or cancer-directed surgery
1182517	2	Cecum	2nd of 2 or more primaries	Cecum	Single (never married)	80-84 years	84 years	White	Non-Spanish-Hispanic-Latino	Non-Hispanic White	White	White	2014	C18.0-Cecum	Moderately differentiated; Grade II	Blank(s)	Blank(s)	Not a paired site	8140/3: Adenocarcinoma, NOS	8140/3: Adenocarcinoma, NOS	5. All Other Cancer Types	Blank(s)	Blank(s)	Blank(s)	Blank(s)	IIIB	T4a	N1b	M0	Blank(s)	Blank(s)	Blank(s)	Blank(s)	IIIB	Blank(s)	T4	N1	M0	Blank(s)	Blank(s)	Blank(s)	N/A	Blank(s)	Blank(s)	Blank(s)	40	4 or more regional lymph nodes removed	None; diagnosed at autopsy	No radiation and/or cancer-directed surgery
1182521	1	Breast	1st of 2 or more primaries	Breast	Single (never married)	70-74 years	71 years	White	Non-Spanish-Hispanic-Latino	Non-Hispanic White	White	White	2010	C50.8-Overlapping lesion of breast	Moderately differentiated; Grade II	Blank(s)	Blank(s)	Left - origin of primary	8500/3: Infiltrating duct carcinoma, NOS	8500/3: Infiltrating duct carcinoma, NOS	5. All Other Cancer Types	Blank(s)	Blank(s)	Blank(s)	Blank(s)	IA	T1b	N0(i-)	M0	Blank(s)	Blank(s)	Blank(s)	Blank(s)	I	I	T1b	N0(i-)	M0	T1b	N0	M0	N/A	Blank(s)	Blank(s)	Blank(s)	22	Unknown or not applicable	None; diagnosed at autopsy	No radiation and/or cancer-directed surgery
1182521	2	Ovary	2nd of 2 or more primaries	Ovary	Single (never married)	75-79 years	77 years	White	Non-Spanish-Hispanic-Latino	Non-Hispanic White	White	White	2017	C56.9-Ovary	Unknown	Blank(s)	Blank(s)	Paired site, but no information concerning laterality	8441/3: Serous cystadenocarcinoma, NOS	8441/3: Serous cystadenocarcinoma, NOS	5. All Other Cancer Types	Blank(s)	Blank(s)	Blank(s)	Blank(s)	Blank(s)	Blank(s)	Blank(s)	Blank(s)	4	cX	cX	p1	Blank(s)	Blank(s)	Blank(s)	Blank(s)	Blank(s)	Blank(s)	Blank(s)	Blank(s)	Blank(s)	Blank(s)	Blank(s)	Blank(s)	0	None	None; diagnosed at autopsy	No radiation and/or cancer-directed surgery
1182679	1	Breast	1st of 2 or more primaries	Breast	Single (never married)	75-79 years	76 years	Asian or Pacific Islander	Non-Spanish-Hispanic-Latino	Non-Hispanic Asian or Pacific Islander	Other (American Indian/AK Native, Asian/Pacific Islander)	Japanese	2010	C50.4-Upper-outer quadrant of breast	Poorly differentiated; Grade III	Blank(s)	Blank(s)	Right - origin of primary	8522/3: Infiltrating duct and lobular carcinoma	8522/3: Infiltrating duct and lobular carcinoma	5. All Other Cancer Types	Blank(s)	Blank(s)	Blank(s)	Blank(s)	IA	T1a	N0	M0	Blank(s)	Blank(s)	Blank(s)	Blank(s)	I	I	T1a	N0	M0	T1a	N0	M0	N/A	Blank(s)	Blank(s)	Blank(s)	22	Unknown or not applicable	None; diagnosed at autopsy	No radiation and/or cancer-directed surgery
1182679	2	Breast	2nd of 2 or more primaries	Breast	Divorced	75-79 years	77 years	Asian or Pacific Islander	Non-Spanish-Hispanic-Latino	Non-Hispanic Asian or Pacific Islander	Other (American Indian/AK Native, Asian/Pacific Islander)	Japanese	2011	C50.4-Upper-outer quadrant of breast	Moderately differentiated; Grade II	Blank(s)	Blank(s)	Right - origin of primary	8500/3: Infiltrating duct carcinoma, NOS	8500/3: Infiltrating duct carcinoma, NOS	5. All Other Cancer Types	Blank(s)	Blank(s)	Blank(s)	Blank(s)	IA	T1b	N0	M0	Blank(s)	Blank(s)	Blank(s)	Blank(s)	I	I	T1b	N0	M0	T1b	N0	M0	N/A	Blank(s)	Blank(s)	Blank(s)	22	Unknown or not applicable	None; diagnosed at autopsy	Radiation after surgery
1182703	1	Breast	1st of 2 or more primaries	Breast	Unknown	50-54 years	52 years	White	Non-Spanish-Hispanic-Latino	Non-Hispanic White	White	White	2010	C50.2-Upper-inner quadrant of breast	Well differentiated; Grade I	Blank(s)	Blank(s)	Left - origin of primary	8500/3: Infiltrating duct carcinoma, NOS	8500/3: Infiltrating duct carcinoma, NOS	5. All Other Cancer Types	Blank(s)	Blank(s)	Blank(s)	Blank(s)	IA	T1b	N0	M0	Blank(s)	Blank(s)	Blank(s)	Blank(s)	I	I	T1b	N0	M0	T1b	N0	M0	N/A	Blank(s)	Blank(s)	Blank(s)	23	Unknown or not applicable	None; diagnosed at autopsy	Radiation after surgery
1182703	2	Melanoma of the Skin	2nd of 2 or more primaries	Melanoma of the Skin	Single (never married)	50-54 years	54 years	White	Non-Spanish-Hispanic-Latino	Non-Hispanic White	White	White	2013	C44.7-Skin of lower limb and hip	Unknown	Blank(s)	Blank(s)	Left - origin of primary	8720/3: Malignant melanoma, NOS	8720/3: Malignant melanoma, NOS	5. All Other Cancer Types	Blank(s)	Blank(s)	Blank(s)	Blank(s)	IB	T1b	N0	M0	Blank(s)	Blank(s)	Blank(s)	Blank(s)	IA	Blank(s)	T1a	N0	M0	Blank(s)	Blank(s)	Blank(s)	N/A	Blank(s)	Blank(s)	Blank(s)	32	None	None; diagnosed at autopsy	No radiation and/or cancer-directed surgery
1182806	1	Breast	1st of 2 or more primaries	Breast	Divorced	65-69 years	65 years	White	Non-Spanish-Hispanic-Latino	Non-Hispanic White	White	White	2010	C50.4-Upper-outer quadrant of breast	Poorly differentiated; Grade III	Blank(s)	Blank(s)	Left - origin of primary	8500/3: Infiltrating duct carcinoma, NOS	8500/3: Infiltrating duct carcinoma, NOS	5. All Other Cancer Types	Blank(s)	Blank(s)	Blank(s)	Blank(s)	IIB	T2	N1a	M0	Blank(s)	Blank(s)	Blank(s)	Blank(s)	IIB	IIB	T2	N1a	M0	T2	N1	M0	N/A	Blank(s)	Blank(s)	Blank(s)	51	Unknown or not applicable	None; diagnosed at autopsy	No radiation and/or cancer-directed surgery
1182806	2	Breast	2nd of 2 or more primaries	Breast	Divorced	65-69 years	66 years	White	Non-Spanish-Hispanic-Latino	Non-Hispanic White	White	White	2011	C50.2-Upper-inner quadrant of breast	Well differentiated; Grade I	Blank(s)	Blank(s)	Right - origin of primary	8500/3: Infiltrating duct carcinoma, NOS	8500/3: Infiltrating duct carcinoma, NOS	5. All Other Cancer Types	Blank(s)	Blank(s)	Blank(s)	Blank(s)	IA	T1a	N0	M0	Blank(s)	Blank(s)	Blank(s)	Blank(s)	I	I	T1a	N0	M0	T1a	N0	M0	N/A	Blank(s)	Blank(s)	Blank(s)	41	Unknown or not applicable	None; diagnosed at autopsy	No radiation and/or cancer-directed surgery
1182832	1	Breast	1st of 2 or more primaries	Breast	Single (never married)	60-64 years	63 years	White	Non-Spanish-Hispanic-Latino	Non-Hispanic White	White	White	2010	C50.8-Overlapping lesion of breast	Well differentiated; Grade I	Blank(s)	Blank(s)	Left - origin of primary	8523/3: Infiltrating duct mixed with other types of carcinoma	8523/3: Infiltrating duct mixed with other types of carcinoma	5. All Other Cancer Types	Blank(s)	Blank(s)	Blank(s)	Blank(s)	IA	T1c	N0(i-)	M0	Blank(s)	Blank(s)	Blank(s)	Blank(s)	I	I	T1c	N0(i-)	M0	T1c	N0	M0	N/A	Blank(s)	Blank(s)	Blank(s)	23	Unknown or not applicable	None; diagnosed at autopsy	Radiation after surgery
1182832	2	Breast	2nd of 2 or more primaries	Breast	Married (including common law)	65-69 years	69 years	White	Non-Spanish-Hispanic-Latino	Non-Hispanic White	White	White	2017	C50.5-Lower-outer quadrant of breast	Moderately differentiated; Grade II	Blank(s)	Blank(s)	Left - origin of primary	8500/3: Infiltrating duct carcinoma, NOS	8500/3: Infiltrating duct carcinoma, NOS	5. All Other Cancer Types	Blank(s)	Blank(s)	Blank(s)	Blank(s)	Blank(s)	Blank(s)	Blank(s)	Blank(s)	1A	p1B	p0I-	c0	Blank(s)	Blank(s)	Blank(s)	Blank(s)	Blank(s)	Blank(s)	Blank(s)	Blank(s)	Blank(s)	Blank(s)	Blank(s)	Blank(s)	41	Unknown or not applicable	None; diagnosed at autopsy	No radiation and/or cancer-directed surgery
1183254	1	Breast	1st of 2 or more primaries	Breast	Married (including common law)	55-59 years	57 years	Asian or Pacific Islander	Non-Spanish-Hispanic-Latino	Non-Hispanic Asian or Pacific Islander	Other (American Indian/AK Native, Asian/Pacific Islander)	Japanese	2010	C50.4-Upper-outer quadrant of breast	Well differentiated; Grade I	Blank(s)	Blank(s)	Left - origin of primary	8500/3: Infiltrating duct carcinoma, NOS	8500/3: Infiltrating duct carcinoma, NOS	5. All Other Cancer Types	Blank(s)	Blank(s)	Blank(s)	Blank(s)	IA	T1b	N0	M0	Blank(s)	Blank(s)	Blank(s)	Blank(s)	I	I	T1b	N0	M0	T1b	N0	M0	N/A	Blank(s)	Blank(s)	Blank(s)	22	Unknown or not applicable	None; diagnosed at autopsy	Radiation after surgery
1183254	2	Ascending Colon	2nd of 2 or more primaries	Ascending Colon	Married (including common law)	60-64 years	62 years	Asian or Pacific Islander	Non-Spanish-Hispanic-Latino	Non-Hispanic Asian or Pacific Islander	Other (American Indian/AK Native, Asian/Pacific Islander)	Japanese	2016	C18.2-Ascending colon	Well differentiated; Grade I	Blank(s)	Blank(s)	Not a paired site	8263/3: Adenocarcinoma in tubulovillous adenoma	8263/3: Adenocarcinoma in tubulovillous adenoma	5. All Other Cancer Types	Blank(s)	Blank(s)	Blank(s)	Blank(s)	Blank(s)	Blank(s)	Blank(s)	Blank(s)	2A	p3	p0	c0	Blank(s)	Blank(s)	Blank(s)	Blank(s)	Blank(s)	Blank(s)	Blank(s)	Blank(s)	Blank(s)	Blank(s)	Blank(s)	Blank(s)	40	4 or more regional lymph nodes removed	None; diagnosed at autopsy	No radiation and/or cancer-directed surgery
1183431	1	Breast	1st of 2 or more primaries	Breast	Divorced	55-59 years	59 years	Black	Non-Spanish-Hispanic-Latino	Non-Hispanic Black	Black	Black	2010	C50.4-Upper-outer quadrant of breast	Well differentiated; Grade I	Blank(s)	Blank(s)	Right - origin of primary	8523/3: Infiltrating duct mixed with other types of carcinoma	8523/3: Infiltrating duct mixed with other types of carcinoma	5. All Other Cancer Types	Blank(s)	Blank(s)	Blank(s)	Blank(s)	IA	T1b	N0	M0	Blank(s)	Blank(s)	Blank(s)	Blank(s)	I	I	T1b	N0	M0	T1b	N0	M0	N/A	Blank(s)	Blank(s)	Blank(s)	22	Unknown or not applicable	None; diagnosed at autopsy	Radiation after surgery
1183431	2	Myeloma	2nd of 2 or more primaries	Myeloma	Divorced	60-64 years	62 years	Black	Non-Spanish-Hispanic-Latino	Non-Hispanic Black	Black	Black	2014	C42.1-Bone marrow	B-cell; pre-B; B-precursor	Blank(s)	Blank(s)	Not a paired site	9732/3: Plasma cell myeloma	9732/3: Plasma cell myeloma	5. All Other Cancer Types	Blank(s)	Blank(s)	Blank(s)	Blank(s)	NA	NA	NA	NA	Blank(s)	Blank(s)	Blank(s)	Blank(s)	NA	Blank(s)	NA	NA	NA	Blank(s)	Blank(s)	Blank(s)	N/A	Blank(s)	Blank(s)	Blank(s)	98	Unknown or not applicable	None; diagnosed at autopsy	No radiation and/or cancer-directed surgery
1183431	3	Lung and Bronchus	3rd of 3 or more primaries	Lung and Bronchus	Divorced	65-69 years	66 years	Black	Non-Spanish-Hispanic-Latino	Non-Hispanic Black	Black	Black	2017	C34.1-Upper lobe, lung	Moderately differentiated; Grade II	Blank(s)	Blank(s)	Left - origin of primary	8140/3: Adenocarcinoma, NOS	8140/3: Adenocarcinoma, NOS	5. All Other Cancer Types	Blank(s)	Blank(s)	Blank(s)	Blank(s)	Blank(s)	Blank(s)	Blank(s)	Blank(s)	4	c2	c0	c1A	Blank(s)	Blank(s)	Blank(s)	Blank(s)	Blank(s)	Blank(s)	Blank(s)	Blank(s)	Blank(s)	Blank(s)	Blank(s)	Blank(s)	0	None	None; diagnosed at autopsy	No radiation and/or cancer-directed surgery
1183462	1	Breast	1st of 2 or more primaries	Breast	Single (never married)	65-69 years	65 years	White	Spanish-Hispanic-Latino	Hispanic (All Races)	White	White	2010	C50.4-Upper-outer quadrant of breast	Moderately differentiated; Grade II	Blank(s)	Blank(s)	Left - origin of primary	8500/3: Infiltrating duct carcinoma, NOS	8500/3: Infiltrating duct carcinoma, NOS	5. All Other Cancer Types	Blank(s)	Blank(s)	Blank(s)	Blank(s)	IIA	T1c	N1a	M0	Blank(s)	Blank(s)	Blank(s)	Blank(s)	IIA	IIA	T1c	N1a	M0	T1c	N1	M0	N/A	Blank(s)	Blank(s)	Blank(s)	41	Unknown or not applicable	None; diagnosed at autopsy	No radiation and/or cancer-directed surgery
1183462	2	Miscellaneous	2nd of 2 or more primaries	Miscellaneous	Single (never married)	65-69 years	69 years	White	Spanish-Hispanic-Latino	Hispanic (All Races)	White	White	2014	C42.1-Bone marrow	Unknown	Blank(s)	Blank(s)	Not a paired site	9950/3: Polycythemia vera	9950/3: Polycythemia vera	5. All Other Cancer Types	Blank(s)	Blank(s)	Blank(s)	Blank(s)	NA	NA	NA	NA	Blank(s)	Blank(s)	Blank(s)	Blank(s)	NA	Blank(s)	NA	NA	NA	Blank(s)	Blank(s)	Blank(s)	N/A	Blank(s)	Blank(s)	Blank(s)	98	Unknown or not applicable	None; diagnosed at autopsy	No radiation and/or cancer-directed surgery
1183682	1	Breast	1st of 2 or more primaries	Breast	Widowed	85+ years	85 years	White	Non-Spanish-Hispanic-Latino	Non-Hispanic White	White	White	2010	C50.8-Overlapping lesion of breast	Well differentiated; Grade I	Blank(s)	Blank(s)	Left - origin of primary	8520/3: Lobular carcinoma, NOS	8520/3: Lobular carcinoma, NOS	5. All Other Cancer Types	Blank(s)	Blank(s)	Blank(s)	Blank(s)	IIB	T3	N0	M0	Blank(s)	Blank(s)	Blank(s)	Blank(s)	IIB	IIB	T3	N0	M0	T3	N0	M0	N/A	Blank(s)	Blank(s)	Blank(s)	41	Unknown or not applicable	None; diagnosed at autopsy	Radiation after surgery
1183682	2	Lung and Bronchus	2nd of 2 or more primaries	Lung and Bronchus	Widowed	85+ years	86 years	White	Non-Spanish-Hispanic-Latino	Non-Hispanic White	White	White	2011	C34.2-Middle lobe, lung	Poorly differentiated; Grade III	Blank(s)	Blank(s)	Right - origin of primary	8140/3: Adenocarcinoma, NOS	8140/3: Adenocarcinoma, NOS	5. All Other Cancer Types	Blank(s)	Blank(s)	Blank(s)	Blank(s)	IIIA	T2a	N2	M0	Blank(s)	Blank(s)	Blank(s)	Blank(s)	IIIA	Blank(s)	T2	N2	M0	Blank(s)	Blank(s)	Blank(s)	N/A	Blank(s)	Blank(s)	Blank(s)	0	None	None; diagnosed at autopsy	No radiation and/or cancer-directed surgery
1183682	3	Melanoma of the Skin	3rd of 3 or more primaries	Melanoma of the Skin	Unknown	85+ years	89 years	White	Non-Spanish-Hispanic-Latino	Non-Hispanic White	White	White	2015	C44.7-Skin of lower limb and hip	Unknown	Blank(s)	Blank(s)	Left - origin of primary	8743/3: Superficial spreading melanoma	8743/3: Superficial spreading melanoma	5. All Other Cancer Types	Blank(s)	Blank(s)	Blank(s)	Blank(s)	IA	T1a	N0	M0	Blank(s)	Blank(s)	Blank(s)	Blank(s)	IA	Blank(s)	T1a	N0	M0	Blank(s)	Blank(s)	Blank(s)	N/A	Blank(s)	Blank(s)	Blank(s)	32	None	None; diagnosed at autopsy	No radiation and/or cancer-directed surgery
1184157	1	Breast	1st of 2 or more primaries	Breast	Married (including common law)	55-59 years	56 years	Asian or Pacific Islander	Non-Spanish-Hispanic-Latino	Non-Hispanic Asian or Pacific Islander	Other (American Indian/AK Native, Asian/Pacific Islander)	Filipino	2010	C50.4-Upper-outer quadrant of breast	Moderately differentiated; Grade II	Blank(s)	Blank(s)	Right - origin of primary	8522/3: Infiltrating duct and lobular carcinoma	8522/3: Infiltrating duct and lobular carcinoma	5. All Other Cancer Types	Blank(s)	Blank(s)	Blank(s)	Blank(s)	IIB	T3	N0	M0	Blank(s)	Blank(s)	Blank(s)	Blank(s)	IIB	IIB	T3	N0	M0	T3	N0	M0	N/A	Blank(s)	Blank(s)	Blank(s)	41	Unknown or not applicable	None; diagnosed at autopsy	No radiation and/or cancer-directed surgery
1184157	2	Thyroid	2nd of 2 or more primaries	Thyroid	Married (including common law)	60-64 years	63 years	Asian or Pacific Islander	Non-Spanish-Hispanic-Latino	Non-Hispanic Asian or Pacific Islander	Other (American Indian/AK Native, Asian/Pacific Islander)	Filipino	2016	C73.9-Thyroid gland	Well differentiated; Grade I	Blank(s)	Blank(s)	Not a paired site	8260/3: Papillary adenocarcinoma, NOS	8260/3: Papillary adenocarcinoma, NOS	5. All Other Cancer Types	Blank(s)	Blank(s)	Blank(s)	Blank(s)	Blank(s)	Blank(s)	Blank(s)	Blank(s)	4A	p1A	c1B	c0	Blank(s)	Blank(s)	Blank(s)	Blank(s)	Blank(s)	Blank(s)	Blank(s)	Blank(s)	Blank(s)	Blank(s)	Blank(s)	Blank(s)	50	Biopsy or aspiration of regional lymph node, NOS	None; diagnosed at autopsy	No radiation and/or cancer-directed surgery
1184261	1	Breast	1st of 2 or more primaries	Breast	Single (never married)	55-59 years	55 years	Black	Non-Spanish-Hispanic-Latino	Non-Hispanic Black	Black	Black	2010	C50.5-Lower-outer quadrant of breast	Moderately differentiated; Grade II	Blank(s)	Blank(s)	Right - origin of primary	8500/3: Infiltrating duct carcinoma, NOS	8500/3: Infiltrating duct carcinoma, NOS	5. All Other Cancer Types	Blank(s)	Blank(s)	Blank(s)	Blank(s)	IIIA	T1c	N2a	M0	Blank(s)	Blank(s)	Blank(s)	Blank(s)	IIIA	IIIA	T1c	N2a	M0	T1c	N2	M0	N/A	Blank(s)	Blank(s)	Blank(s)	22	Unknown or not applicable	None; diagnosed at autopsy	Radiation after surgery
1184261	2	Breast	2nd of 2 or more primaries	Breast	Divorced	55-59 years	56 years	Black	Non-Spanish-Hispanic-Latino	Non-Hispanic Black	Black	Black	2010	C50.3-Lower-inner quadrant of breast	Moderately differentiated; Grade II	Blank(s)	Blank(s)	Left - origin of primary	8500/3: Infiltrating duct carcinoma, NOS	8500/3: Infiltrating duct carcinoma, NOS	5. All Other Cancer Types	Blank(s)	Blank(s)	Blank(s)	Blank(s)	IA	T1c	N0	M0	Blank(s)	Blank(s)	Blank(s)	Blank(s)	I	I	T1c	N0	M0	T1c	N0	M0	N/A	Blank(s)	Blank(s)	Blank(s)	23	Unknown or not applicable	None; diagnosed at autopsy	Radiation after surgery
1184261	3	Lung and Bronchus	3rd of 3 or more primaries	Lung and Bronchus	Divorced	60-64 years	60 years	Black	Non-Spanish-Hispanic-Latino	Non-Hispanic Black	Black	Black	2015	C34.3-Lower lobe, lung	Unknown	Blank(s)	Blank(s)	Left - origin of primary	8140/3: Adenocarcinoma, NOS	8140/3: Adenocarcinoma, NOS	5. All Other Cancer Types	Blank(s)	Blank(s)	Blank(s)	Blank(s)	IA	T1b	N0	M0	Blank(s)	Blank(s)	Blank(s)	Blank(s)	IA	Blank(s)	T1	N0	M0	Blank(s)	Blank(s)	Blank(s)	N/A	Blank(s)	Blank(s)	Blank(s)	0	None	None; diagnosed at autopsy	No radiation and/or cancer-directed surgery
1184599	1	Breast	1st of 2 or more primaries	Breast	Married (including common law)	60-64 years	63 years	White	Non-Spanish-Hispanic-Latino	Non-Hispanic White	White	White	2010	C50.4-Upper-outer quadrant of breast	Well differentiated; Grade I	Blank(s)	Blank(s)	Left - origin of primary	8500/3: Infiltrating duct carcinoma, NOS	8500/3: Infiltrating duct carcinoma, NOS	5. All Other Cancer Types	Blank(s)	Blank(s)	Blank(s)	Blank(s)	IA	T1c	N0(mol+)	M0	Blank(s)	Blank(s)	Blank(s)	Blank(s)	I	I	T1c	N0(mol+)	M0	T1c	N0	M0	N/A	Blank(s)	Blank(s)	Blank(s)	22	Unknown or not applicable	None; diagnosed at autopsy	Radiation after surgery
1184599	2	Breast	2nd of 2 or more primaries	Breast	Married (including common law)	60-64 years	64 years	White	Non-Spanish-Hispanic-Latino	Non-Hispanic White	White	White	2011	C50.8-Overlapping lesion of breast	Moderately differentiated; Grade II	Blank(s)	Blank(s)	Right - origin of primary	8500/3: Infiltrating duct carcinoma, NOS	8500/3: Infiltrating duct carcinoma, NOS	5. All Other Cancer Types	Blank(s)	Blank(s)	Blank(s)	Blank(s)	IA	T1b	N0	M0	Blank(s)	Blank(s)	Blank(s)	Blank(s)	I	I	T1b	N0	M0	T1b	N0	M0	N/A	Blank(s)	Blank(s)	Blank(s)	20	Unknown or not applicable	None; diagnosed at autopsy	No radiation and/or cancer-directed surgery
1185230	1	Breast	1st of 2 or more primaries	Breast	Married (including common law)	70-74 years	72 years	White	Non-Spanish-Hispanic-Latino	Non-Hispanic White	White	White	2010	C50.2-Upper-inner quadrant of breast	Poorly differentiated; Grade III	Blank(s)	Blank(s)	Right - origin of primary	8523/3: Infiltrating duct mixed with other types of carcinoma	8523/3: Infiltrating duct mixed with other types of carcinoma	5. All Other Cancer Types	Blank(s)	Blank(s)	Blank(s)	Blank(s)	IIA	T1b	N1a	M0	Blank(s)	Blank(s)	Blank(s)	Blank(s)	IIA	IIA	T1b	N1a	M0	T1b	N1	M0	N/A	Blank(s)	Blank(s)	Blank(s)	22	Unknown or not applicable	None; diagnosed at autopsy	Radiation after surgery
1185230	2	Breast	2nd of 2 or more primaries	Breast	Married (including common law)	80-84 years	80 years	White	Non-Spanish-Hispanic-Latino	Non-Hispanic White	White	White	2017	C50.8-Overlapping lesion of breast	Well differentiated; Grade I	Blank(s)	Blank(s)	Left - origin of primary	8500/3: Infiltrating duct carcinoma, NOS	8500/3: Infiltrating duct carcinoma, NOS	5. All Other Cancer Types	Blank(s)	Blank(s)	Blank(s)	Blank(s)	Blank(s)	Blank(s)	Blank(s)	Blank(s)	1A	p1B	p0	c0	Blank(s)	Blank(s)	Blank(s)	Blank(s)	Blank(s)	Blank(s)	Blank(s)	Blank(s)	Blank(s)	Blank(s)	Blank(s)	Blank(s)	23	Unknown or not applicable	None; diagnosed at autopsy	No radiation and/or cancer-directed surgery
1185303	1	Breast	1st of 2 or more primaries	Breast	Single (never married)	85+ years	88 years	White	Non-Spanish-Hispanic-Latino	Non-Hispanic White	White	White	2010	C50.9-Breast, NOS	Moderately differentiated; Grade II	Blank(s)	Blank(s)	Left - origin of primary	8246/3: Neuroendocrine carcinoma, NOS	8246/3: Neuroendocrine carcinoma, NOS	5. All Other Cancer Types	Blank(s)	Blank(s)	Blank(s)	Blank(s)	IV	T4d	N1	M1	Blank(s)	Blank(s)	Blank(s)	Blank(s)	IV	IV	T4d	N1	M1	Any T, Mets	N1	M1	N/A	Blank(s)	Blank(s)	Blank(s)	0	Unknown or not applicable	None; diagnosed at autopsy	No radiation and/or cancer-directed surgery
1185303	2	Esophagus	2nd of 2 or more primaries	Esophagus	Divorced	85+ years	88 years	White	Non-Spanish-Hispanic-Latino	Non-Hispanic White	White	White	2010	C15.1-Thoracic esophagus	Unknown	Blank(s)	Blank(s)	Not a paired site	8000/3: Neoplasm, malignant	8000/3: Neoplasm, malignant	5. All Other Cancer Types	Blank(s)	Blank(s)	Blank(s)	Blank(s)	UNK Stage	TX	NX	M0	Blank(s)	Blank(s)	Blank(s)	Blank(s)	UNK Stage	Blank(s)	TX	NX	M0	Blank(s)	Blank(s)	Blank(s)	N/A	Blank(s)	Blank(s)	Blank(s)	0	None	None; diagnosed at autopsy	No radiation and/or cancer-directed surgery
1185394	1	Breast	1st of 2 or more primaries	Breast	Single (never married)	40-44 years	42 years	White	Non-Spanish-Hispanic-Latino	Non-Hispanic White	White	White	2010	C50.9-Breast, NOS	Well differentiated; Grade I	Blank(s)	Blank(s)	Left - origin of primary	8504/3: Intracystic carcinoma, NOS	8504/3: Intracystic carcinoma, NOS	5. All Other Cancer Types	Blank(s)	Blank(s)	Blank(s)	Blank(s)	IA	T1b	N0	M0	Blank(s)	Blank(s)	Blank(s)	Blank(s)	I	I	T1b	N0	M0	T1b	N0	M0	N/A	Blank(s)	Blank(s)	Blank(s)	22	Unknown or not applicable	None; diagnosed at autopsy	No radiation and/or cancer-directed surgery
1185394	2	Rectum	2nd of 2 or more primaries	Rectum	Single (never married)	45-49 years	46 years	White	Non-Spanish-Hispanic-Latino	Non-Hispanic White	White	White	2015	C20.9-Rectum, NOS	Unknown	Blank(s)	Blank(s)	Not a paired site	8140/3: Adenocarcinoma, NOS	8140/3: Adenocarcinoma, NOS	5. All Other Cancer Types	Blank(s)	Blank(s)	Blank(s)	Blank(s)	IIIB	T4a	N1b	M0	Blank(s)	Blank(s)	Blank(s)	Blank(s)	IIIB	Blank(s)	T4	N1	M0	Blank(s)	Blank(s)	Blank(s)	N/A	Blank(s)	Blank(s)	Blank(s)	30	4 or more regional lymph nodes removed	None; diagnosed at autopsy	Radiation prior to surgery
1185486	1	Breast	1st of 2 or more primaries	Breast	Married (including common law)	65-69 years	66 years	White	Non-Spanish-Hispanic-Latino	Non-Hispanic White	White	White	2010	C50.9-Breast, NOS	Well differentiated; Grade I	Blank(s)	Blank(s)	Left - origin of primary	8500/3: Infiltrating duct carcinoma, NOS	8500/3: Infiltrating duct carcinoma, NOS	5. All Other Cancer Types	Blank(s)	Blank(s)	Blank(s)	Blank(s)	IIIA	T2	N2a	M0	Blank(s)	Blank(s)	Blank(s)	Blank(s)	IIIA	IIIA	T2	N2a	M0	T2	N2	M0	N/A	Blank(s)	Blank(s)	Blank(s)	42	Unknown or not applicable	None; diagnosed at autopsy	Radiation after surgery
1185486	2	Miscellaneous	3rd of 3 or more primaries	Miscellaneous	Married (including common law)	70-74 years	74 years	White	Non-Spanish-Hispanic-Latino	Non-Hispanic White	White	White	2018	C42.1-Bone marrow	Blank(s)	8	8	Not a paired site	9989/3: Myelodysplastic syndrome, unclassifiable	9989/3: Myelodysplastic syndrome, unclassifiable	5. All Other Cancer Types	88	88	88	88	Blank(s)	Blank(s)	Blank(s)	Blank(s)	Blank(s)	Blank(s)	Blank(s)	Blank(s)	Blank(s)	Blank(s)	Blank(s)	Blank(s)	Blank(s)	Blank(s)	Blank(s)	Blank(s)	Blank(s)	Blank(s)	Blank(s)	Blank(s)	98	Unknown or not applicable	None; diagnosed at autopsy	No radiation and/or cancer-directed surgery
1185567	1	Breast	1st of 2 or more primaries	Breast	Married (including common law)	85+ years	97 years	White	Non-Spanish-Hispanic-Latino	Non-Hispanic White	White	White	2010	C50.4-Upper-outer quadrant of breast	Moderately differentiated; Grade II	Blank(s)	Blank(s)	Right - origin of primary	8522/3: Infiltrating duct and lobular carcinoma	8522/3: Infiltrating duct and lobular carcinoma	5. All Other Cancer Types	Blank(s)	Blank(s)	Blank(s)	Blank(s)	IA	T1c	N0	M0	Blank(s)	Blank(s)	Blank(s)	Blank(s)	I	I	T1c	N0	M0	T1c	N0	M0	N/A	Blank(s)	Blank(s)	Blank(s)	22	Unknown or not applicable	None; diagnosed at autopsy	Radiation after surgery
1185567	2	Lung and Bronchus	2nd of 2 or more primaries	Lung and Bronchus	Widowed	85+ years	100+ years	White	Non-Spanish-Hispanic-Latino	Non-Hispanic White	White	White	2015	C34.1-Upper lobe, lung	Unknown	Blank(s)	Blank(s)	Right - origin of primary	8000/3: Neoplasm, malignant	8000/3: Neoplasm, malignant	5. All Other Cancer Types	Blank(s)	Blank(s)	Blank(s)	Blank(s)	IB	T2a	N0	M0	Blank(s)	Blank(s)	Blank(s)	Blank(s)	IB	Blank(s)	T2	N0	M0	Blank(s)	Blank(s)	Blank(s)	N/A	Blank(s)	Blank(s)	Blank(s)	0	None	None; diagnosed at autopsy	No radiation and/or cancer-directed surgery
1185616	1	Breast	1st of 2 or more primaries	Breast	Married (including common law)	45-49 years	49 years	Asian or Pacific Islander	Non-Spanish-Hispanic-Latino	Non-Hispanic Asian or Pacific Islander	Other (American Indian/AK Native, Asian/Pacific Islander)	Filipino	2010	C50.8-Overlapping lesion of breast	Well differentiated; Grade I	Blank(s)	Blank(s)	Right - origin of primary	8500/3: Infiltrating duct carcinoma, NOS	8500/3: Infiltrating duct carcinoma, NOS	5. All Other Cancer Types	Blank(s)	Blank(s)	Blank(s)	Blank(s)	IIA	T2	N0	M0	Blank(s)	Blank(s)	Blank(s)	Blank(s)	IIA	IIA	T2	N0	M0	T2	N0	M0	N/A	Blank(s)	Blank(s)	Blank(s)	22	Unknown or not applicable	None; diagnosed at autopsy	Radiation after surgery
1185616	2	Descending Colon	2nd of 2 or more primaries	Descending Colon	Married (including common law)	50-54 years	52 years	Asian or Pacific Islander	Non-Spanish-Hispanic-Latino	Non-Hispanic Asian or Pacific Islander	Other (American Indian/AK Native, Asian/Pacific Islander)	Filipino	2013	C18.6-Descending colon	Moderately differentiated; Grade II	Blank(s)	Blank(s)	Not a paired site	8140/3: Adenocarcinoma, NOS	8140/3: Adenocarcinoma, NOS	5. All Other Cancer Types	Blank(s)	Blank(s)	Blank(s)	Blank(s)	IVB	T4b	N1a	M1b	Blank(s)	Blank(s)	Blank(s)	Blank(s)	IV	Blank(s)	T4	N1	M1	Blank(s)	Blank(s)	Blank(s)	N/A	Blank(s)	Blank(s)	Blank(s)	40	4 or more regional lymph nodes removed	None; diagnosed at autopsy	No radiation and/or cancer-directed surgery
1186029	1	Breast	1st of 2 or more primaries	Breast	Widowed	80-84 years	82 years	White	Non-Spanish-Hispanic-Latino	Non-Hispanic White	White	White	2010	C50.4-Upper-outer quadrant of breast	Well differentiated; Grade I	Blank(s)	Blank(s)	Left - origin of primary	8500/3: Infiltrating duct carcinoma, NOS	8500/3: Infiltrating duct carcinoma, NOS	5. All Other Cancer Types	Blank(s)	Blank(s)	Blank(s)	Blank(s)	IA	T1c	N0	M0	Blank(s)	Blank(s)	Blank(s)	Blank(s)	I	I	T1c	N0	M0	T1c	N0	M0	N/A	Blank(s)	Blank(s)	Blank(s)	22	Unknown or not applicable	None; diagnosed at autopsy	Radiation after surgery
1186029	3	Lung and Bronchus	3rd of 3 or more primaries	Lung and Bronchus	Widowed	85+ years	88 years	White	Non-Spanish-Hispanic-Latino	Non-Hispanic White	White	White	2017	C34.1-Upper lobe, lung	Unknown	Blank(s)	Blank(s)	Left - origin of primary	8000/3: Neoplasm, malignant	8000/3: Neoplasm, malignant	5. All Other Cancer Types	Blank(s)	Blank(s)	Blank(s)	Blank(s)	Blank(s)	Blank(s)	Blank(s)	Blank(s)	3B	c1A	c3	c0	Blank(s)	Blank(s)	Blank(s)	Blank(s)	Blank(s)	Blank(s)	Blank(s)	Blank(s)	Blank(s)	Blank(s)	Blank(s)	Blank(s)	0	None	None; diagnosed at autopsy	No radiation and/or cancer-directed surgery
1186066	1	Breast	1st of 2 or more primaries	Breast	Single (never married)	45-49 years	48 years	White	Non-Spanish-Hispanic-Latino	Non-Hispanic White	White	White	2010	C50.3-Lower-inner quadrant of breast	Well differentiated; Grade I	Blank(s)	Blank(s)	Right - origin of primary	8500/3: Infiltrating duct carcinoma, NOS	8500/3: Infiltrating duct carcinoma, NOS	5. All Other Cancer Types	Blank(s)	Blank(s)	Blank(s)	Blank(s)	IIA	T1c	N1a	M0	Blank(s)	Blank(s)	Blank(s)	Blank(s)	IIA	IIA	T1c	N1a	M0	T1c	N1	M0	N/A	Blank(s)	Blank(s)	Blank(s)	23	Unknown or not applicable	None; diagnosed at autopsy	Radiation after surgery
1186066	2	Breast	2nd of 2 or more primaries	Breast	Single (never married)	55-59 years	55 years	White	Non-Spanish-Hispanic-Latino	Non-Hispanic White	White	White	2017	C50.8-Overlapping lesion of breast	Well differentiated; Grade I	Blank(s)	Blank(s)	Right - origin of primary	8500/3: Infiltrating duct carcinoma, NOS	8500/3: Infiltrating duct carcinoma, NOS	5. All Other Cancer Types	Blank(s)	Blank(s)	Blank(s)	Blank(s)	Blank(s)	Blank(s)	Blank(s)	Blank(s)	1A	p1B	c0	c0	Blank(s)	Blank(s)	Blank(s)	Blank(s)	Blank(s)	Blank(s)	Blank(s)	Blank(s)	Blank(s)	Blank(s)	Blank(s)	Blank(s)	30	Unknown or not applicable	None; diagnosed at autopsy	No radiation and/or cancer-directed surgery
1186134	1	Breast	1st of 2 or more primaries	Breast	Widowed	70-74 years	72 years	White	Non-Spanish-Hispanic-Latino	Non-Hispanic White	White	White	2010	C50.4-Upper-outer quadrant of breast	Moderately differentiated; Grade II	Blank(s)	Blank(s)	Right - origin of primary	8500/3: Infiltrating duct carcinoma, NOS	8500/3: Infiltrating duct carcinoma, NOS	5. All Other Cancer Types	Blank(s)	Blank(s)	Blank(s)	Blank(s)	UNK Stage	TX	N0	M0	Blank(s)	Blank(s)	Blank(s)	Blank(s)	UNK Stage	UNK Stage	TX	N0	M0	TX Adjusted	NX Adjusted	M0	N/A	Blank(s)	Blank(s)	Blank(s)	22	Unknown or not applicable	None; diagnosed at autopsy	No radiation and/or cancer-directed surgery
1186134	2	Lung and Bronchus	2nd of 2 or more primaries	Lung and Bronchus	Widowed	70-74 years	73 years	White	Non-Spanish-Hispanic-Latino	Non-Hispanic White	White	White	2010	C34.9-Lung, NOS	Unknown	Blank(s)	Blank(s)	Paired site, but no information concerning laterality	8010/3: Carcinoma, NOS	8010/3: Carcinoma, NOS	5. All Other Cancer Types	Blank(s)	Blank(s)	Blank(s)	Blank(s)	UNK Stage	TX	NX	M0	Blank(s)	Blank(s)	Blank(s)	Blank(s)	UNK Stage	Blank(s)	TX	NX	M0	Blank(s)	Blank(s)	Blank(s)	N/A	Blank(s)	Blank(s)	Blank(s)	0	None	None; diagnosed at autopsy	No radiation and/or cancer-directed surgery
1186305	1	Breast	1st of 2 or more primaries	Breast	Married (including common law)	60-64 years	60 years	White	Spanish-Hispanic-Latino	Hispanic (All Races)	White	White	2011	C50.2-Upper-inner quadrant of breast	Poorly differentiated; Grade III	Blank(s)	Blank(s)	Left - origin of primary	8500/3: Infiltrating duct carcinoma, NOS	8500/3: Infiltrating duct carcinoma, NOS	5. All Other Cancer Types	Blank(s)	Blank(s)	Blank(s)	Blank(s)	IIA	T2	N0	M0	Blank(s)	Blank(s)	Blank(s)	Blank(s)	IIA	IIA	T2	N0	M0	T2	N0	M0	N/A	Blank(s)	Blank(s)	Blank(s)	20	Unknown or not applicable	None; diagnosed at autopsy	Radiation after surgery
1186305	2	Ovary	2nd of 2 or more primaries	Ovary	Married (including common law)	60-64 years	63 years	White	Spanish-Hispanic-Latino	Hispanic (All Races)	White	White	2013	C56.9-Ovary	Unknown	Blank(s)	Blank(s)	Paired site, but no information concerning laterality	8140/3: Adenocarcinoma, NOS	8140/3: Adenocarcinoma, NOS	5. All Other Cancer Types	Blank(s)	Blank(s)	Blank(s)	Blank(s)	IV	TX	N0	M1	Blank(s)	Blank(s)	Blank(s)	Blank(s)	IV	Blank(s)	TX	N0	M1	Blank(s)	Blank(s)	Blank(s)	N/A	Blank(s)	Blank(s)	Blank(s)	0	None	None; diagnosed at autopsy	No radiation and/or cancer-directed surgery
1186349	1	Breast	1st of 2 or more primaries	Breast	Married (including common law)	65-69 years	67 years	Asian or Pacific Islander	Non-Spanish-Hispanic-Latino	Non-Hispanic Asian or Pacific Islander	Other (American Indian/AK Native, Asian/Pacific Islander)	Filipino	2011	C50.8-Overlapping lesion of breast	Poorly differentiated; Grade III	Blank(s)	Blank(s)	Left - origin of primary	8500/3: Infiltrating duct carcinoma, NOS	8500/3: Infiltrating duct carcinoma, NOS	5. All Other Cancer Types	Blank(s)	Blank(s)	Blank(s)	Blank(s)	IIA	T2	N0(i-)	M0	Blank(s)	Blank(s)	Blank(s)	Blank(s)	IIA	IIA	T2	N0(i-)	M0	T2	N0	M0	N/A	Blank(s)	Blank(s)	Blank(s)	20	Unknown or not applicable	None; diagnosed at autopsy	No radiation and/or cancer-directed surgery
1186349	2	Corpus Uteri	2nd of 2 or more primaries	Corpus Uteri	Married (including common law)	70-74 years	70 years	Asian or Pacific Islander	Non-Spanish-Hispanic-Latino	Non-Hispanic Asian or Pacific Islander	Other (American Indian/AK Native, Asian/Pacific Islander)	Filipino	2014	C54.1-Endometrium	Unknown	Blank(s)	Blank(s)	Not a paired site	8380/3: Endometrioid carcinoma	8380/3: Endometrioid carcinoma	5. All Other Cancer Types	Blank(s)	Blank(s)	Blank(s)	Blank(s)	IA	T1a	N0	M0	Blank(s)	Blank(s)	Blank(s)	Blank(s)	IA	Blank(s)	T1a	N0	M0	Blank(s)	Blank(s)	Blank(s)	N/A	Blank(s)	Blank(s)	Blank(s)	50	None	None; diagnosed at autopsy	No radiation and/or cancer-directed surgery
1186697	1	Breast	1st of 2 or more primaries	Breast	Married (including common law)	60-64 years	64 years	White	Non-Spanish-Hispanic-Latino	Non-Hispanic White	White	White	2011	C50.4-Upper-outer quadrant of breast	Moderately differentiated; Grade II	Blank(s)	Blank(s)	Left - origin of primary	8523/3: Infiltrating duct mixed with other types of carcinoma	8523/3: Infiltrating duct mixed with other types of carcinoma	5. All Other Cancer Types	Blank(s)	Blank(s)	Blank(s)	Blank(s)	IIB	T2	N1a	M0	Blank(s)	Blank(s)	Blank(s)	Blank(s)	IIB	IIB	T2	N1a	M0	T2	N1	M0	N/A	Blank(s)	Blank(s)	Blank(s)	59	Unknown or not applicable	None; diagnosed at autopsy	No radiation and/or cancer-directed surgery
1186697	2	Miscellaneous	2nd of 2 or more primaries	Miscellaneous	Married (including common law)	70-74 years	71 years	White	Non-Spanish-Hispanic-Latino	Non-Hispanic White	White	White	2017	C42.1-Bone marrow	Unknown	Blank(s)	Blank(s)	Not a paired site	9962/3: Essential thrombocythemia	9962/3: Essential thrombocythemia	5. All Other Cancer Types	Blank(s)	Blank(s)	Blank(s)	Blank(s)	Blank(s)	Blank(s)	Blank(s)	Blank(s)	Not applicable	Not applicable	Not applicable	Not applicable	Blank(s)	Blank(s)	Blank(s)	Blank(s)	Blank(s)	Blank(s)	Blank(s)	Blank(s)	Blank(s)	Blank(s)	Blank(s)	Blank(s)	98	Unknown or not applicable	None; diagnosed at autopsy	No radiation and/or cancer-directed surgery
1186717	1	Breast	1st of 2 or more primaries	Breast	Married (including common law)	65-69 years	69 years	White	Non-Spanish-Hispanic-Latino	Non-Hispanic White	White	White	2011	C50.2-Upper-inner quadrant of breast	Moderately differentiated; Grade II	Blank(s)	Blank(s)	Right - origin of primary	8500/3: Infiltrating duct carcinoma, NOS	8500/3: Infiltrating duct carcinoma, NOS	5. All Other Cancer Types	Blank(s)	Blank(s)	Blank(s)	Blank(s)	IA	T1a	N0	M0	Blank(s)	Blank(s)	Blank(s)	Blank(s)	I	I	T1a	N0	M0	T1a	N0	M0	N/A	Blank(s)	Blank(s)	Blank(s)	22	Unknown or not applicable	None; diagnosed at autopsy	Radiation after surgery
1186717	2	Thyroid	2nd of 2 or more primaries	Thyroid	Married (including common law)	70-74 years	73 years	White	Non-Spanish-Hispanic-Latino	Non-Hispanic White	White	White	2015	C73.9-Thyroid gland	Undifferentiated; anaplastic; Grade IV	Blank(s)	Blank(s)	Not a paired site	8021/3: Carcinoma, anaplastic, NOS	8021/3: Carcinoma, anaplastic, NOS	5. All Other Cancer Types	Blank(s)	Blank(s)	Blank(s)	Blank(s)	IVB	T4b(m)	N0	M0	Blank(s)	Blank(s)	Blank(s)	Blank(s)	IVB	Blank(s)	T4b	N0	M0	Blank(s)	Blank(s)	Blank(s)	N/A	Blank(s)	Blank(s)	Blank(s)	40	Unknown or not applicable	None; diagnosed at autopsy	Radiation after surgery
1186755	1	Breast	1st of 2 or more primaries	Breast	Widowed	85+ years	88 years	Asian or Pacific Islander	Non-Spanish-Hispanic-Latino	Non-Hispanic Asian or Pacific Islander	Other (American Indian/AK Native, Asian/Pacific Islander)	Chinese	2011	C50.2-Upper-inner quadrant of breast	Well differentiated; Grade I	Blank(s)	Blank(s)	Right - origin of primary	8500/3: Infiltrating duct carcinoma, NOS	8500/3: Infiltrating duct carcinoma, NOS	5. All Other Cancer Types	Blank(s)	Blank(s)	Blank(s)	Blank(s)	IA	T1c	N0	M0	Blank(s)	Blank(s)	Blank(s)	Blank(s)	I	I	T1c	N0	M0	T1c	N0	M0	N/A	Blank(s)	Blank(s)	Blank(s)	22	Unknown or not applicable	None; diagnosed at autopsy	No radiation and/or cancer-directed surgery
1186755	2	Ureter	2nd of 2 or more primaries	Ureter	Widowed	85+ years	90 years	Asian or Pacific Islander	Non-Spanish-Hispanic-Latino	Non-Hispanic Asian or Pacific Islander	Other (American Indian/AK Native, Asian/Pacific Islander)	Chinese	2012	C66.9-Ureter	Unknown	Blank(s)	Blank(s)	Left - origin of primary	8130/3: Papillary transitional cell carcinoma	8130/3: Papillary transitional cell carcinoma	5. All Other Cancer Types	Blank(s)	Blank(s)	Blank(s)	Blank(s)	III	T3	N0	M0	Blank(s)	Blank(s)	Blank(s)	Blank(s)	III	Blank(s)	T3	N0	M0	Blank(s)	Blank(s)	Blank(s)	N/A	Blank(s)	Blank(s)	Blank(s)	40	None	None; diagnosed at autopsy	No radiation and/or cancer-directed surgery
1187387	1	Breast	1st of 2 or more primaries	Breast	Married (including common law)	45-49 years	46 years	Asian or Pacific Islander	Non-Spanish-Hispanic-Latino	Non-Hispanic Asian or Pacific Islander	Other (American Indian/AK Native, Asian/Pacific Islander)	Chinese	2011	C50.3-Lower-inner quadrant of breast	Moderately differentiated; Grade II	Blank(s)	Blank(s)	Left - origin of primary	8500/3: Infiltrating duct carcinoma, NOS	8500/3: Infiltrating duct carcinoma, NOS	5. All Other Cancer Types	Blank(s)	Blank(s)	Blank(s)	Blank(s)	IIA	T2	N0(i+)	M0	Blank(s)	Blank(s)	Blank(s)	Blank(s)	IIA	IIA	T2	N0(i+)	M0	T2	N0	M0	N/A	Blank(s)	Blank(s)	Blank(s)	22	Unknown or not applicable	None; diagnosed at autopsy	No radiation and/or cancer-directed surgery
1187387	2	Corpus Uteri	2nd of 2 or more primaries	Corpus Uteri	Married (including common law)	50-54 years	50 years	Asian or Pacific Islander	Non-Spanish-Hispanic-Latino	Non-Hispanic Asian or Pacific Islander	Other (American Indian/AK Native, Asian/Pacific Islander)	Chinese	2015	C54.1-Endometrium	Unknown	Blank(s)	Blank(s)	Not a paired site	8380/3: Endometrioid carcinoma	8380/3: Endometrioid carcinoma	5. All Other Cancer Types	Blank(s)	Blank(s)	Blank(s)	Blank(s)	IA	T1a	N0	M0	Blank(s)	Blank(s)	Blank(s)	Blank(s)	IA	Blank(s)	T1a	N0	M0	Blank(s)	Blank(s)	Blank(s)	N/A	Blank(s)	Blank(s)	Blank(s)	50	None	None; diagnosed at autopsy	No radiation and/or cancer-directed surgery
1187773	1	Breast	1st of 2 or more primaries	Breast	Married (including common law)	80-84 years	82 years	White	Non-Spanish-Hispanic-Latino	Non-Hispanic White	White	White	2010	C50.2-Upper-inner quadrant of breast	Well differentiated; Grade I	Blank(s)	Blank(s)	Right - origin of primary	8520/3: Lobular carcinoma, NOS	8520/3: Lobular carcinoma, NOS	5. All Other Cancer Types	Blank(s)	Blank(s)	Blank(s)	Blank(s)	IIA	T2	N0	M0	Blank(s)	Blank(s)	Blank(s)	Blank(s)	IIA	IIA	T2	N0	M0	T2	N0	M0	N/A	Blank(s)	Blank(s)	Blank(s)	22	Unknown or not applicable	None; diagnosed at autopsy	Radiation after surgery
1187773	2	Lung and Bronchus	2nd of 2 or more primaries	Lung and Bronchus	Widowed	85+ years	88 years	White	Non-Spanish-Hispanic-Latino	Non-Hispanic White	White	White	2016	C34.9-Lung, NOS	Unknown	Blank(s)	Blank(s)	Right - origin of primary	8070/3: Squamous cell carcinoma, NOS	8070/3: Squamous cell carcinoma, NOS	5. All Other Cancer Types	Blank(s)	Blank(s)	Blank(s)	Blank(s)	Blank(s)	Blank(s)	Blank(s)	Blank(s)	4	c2A	c2	p1A	Blank(s)	Blank(s)	Blank(s)	Blank(s)	Blank(s)	Blank(s)	Blank(s)	Blank(s)	Blank(s)	Blank(s)	Blank(s)	Blank(s)	24	None	None; diagnosed at autopsy	Radiation after surgery
1187852	1	Breast	1st of 2 or more primaries	Breast	Married (including common law)	50-54 years	50 years	Asian or Pacific Islander	Non-Spanish-Hispanic-Latino	Non-Hispanic Asian or Pacific Islander	Other (American Indian/AK Native, Asian/Pacific Islander)	Chinese	2010	C50.5-Lower-outer quadrant of breast	Poorly differentiated; Grade III	Blank(s)	Blank(s)	Right - origin of primary	8500/3: Infiltrating duct carcinoma, NOS	8500/3: Infiltrating duct carcinoma, NOS	5. All Other Cancer Types	Blank(s)	Blank(s)	Blank(s)	Blank(s)	IB	T1c	N1mi	M0	Blank(s)	Blank(s)	Blank(s)	Blank(s)	IIA	IIA	T1c	N1mi	M0	T1c	N1	M0	N/A	Blank(s)	Blank(s)	Blank(s)	23	Unknown or not applicable	None; diagnosed at autopsy	Radiation after surgery
1187852	2	Lung and Bronchus	2nd of 2 or more primaries	Lung and Bronchus	Married (including common law)	50-54 years	52 years	Asian or Pacific Islander	Non-Spanish-Hispanic-Latino	Non-Hispanic Asian or Pacific Islander	Other (American Indian/AK Native, Asian/Pacific Islander)	Chinese	2012	C34.1-Upper lobe, lung	Unknown	Blank(s)	Blank(s)	Left - origin of primary	8480/3: Mucinous adenocarcinoma	8480/3: Mucinous adenocarcinoma	5. All Other Cancer Types	Blank(s)	Blank(s)	Blank(s)	Blank(s)	IB	T2a	N0	M0	Blank(s)	Blank(s)	Blank(s)	Blank(s)	IB	Blank(s)	T2	N0	M0	Blank(s)	Blank(s)	Blank(s)	N/A	Blank(s)	Blank(s)	Blank(s)	21	None	None; diagnosed at autopsy	No radiation and/or cancer-directed surgery
1188036	1	Breast	1st of 2 or more primaries	Breast	Unknown	50-54 years	50 years	Black	Non-Spanish-Hispanic-Latino	Non-Hispanic Black	Black	Black	2010	C50.9-Breast, NOS	Poorly differentiated; Grade III	Blank(s)	Blank(s)	Right - origin of primary	8522/3: Infiltrating duct and lobular carcinoma	8522/3: Infiltrating duct and lobular carcinoma	5. All Other Cancer Types	Blank(s)	Blank(s)	Blank(s)	Blank(s)	IIA	T2	N0	M0	Blank(s)	Blank(s)	Blank(s)	Blank(s)	IIA	IIA	T2	N0	M0	T2	N0	M0	N/A	Blank(s)	Blank(s)	Blank(s)	53	Unknown or not applicable	None; diagnosed at autopsy	No radiation and/or cancer-directed surgery
1188036	2	Sigmoid Colon	2nd of 2 or more primaries	Sigmoid Colon	Married (including common law)	50-54 years	54 years	Black	Non-Spanish-Hispanic-Latino	Non-Hispanic Black	Black	Black	2014	C18.7-Sigmoid colon	Well differentiated; Grade I	Blank(s)	Blank(s)	Not a paired site	8246/3: Neuroendocrine carcinoma, NOS	8246/3: Neuroendocrine carcinoma, NOS	5. All Other Cancer Types	Blank(s)	Blank(s)	Blank(s)	Blank(s)	UNK Stage	TX	N0	M0	Blank(s)	Blank(s)	Blank(s)	Blank(s)	UNK Stage	Blank(s)	TX	N0	M0	Blank(s)	Blank(s)	Blank(s)	N/A	Blank(s)	Blank(s)	Blank(s)	26	None	None; diagnosed at autopsy	No radiation and/or cancer-directed surgery
1188061	1	Breast	1st of 2 or more primaries	Breast	Married (including common law)	50-54 years	53 years	White	Non-Spanish-Hispanic-Latino	Non-Hispanic White	White	White	2010	C50.5-Lower-outer quadrant of breast	Poorly differentiated; Grade III	Blank(s)	Blank(s)	Right - origin of primary	8500/3: Infiltrating duct carcinoma, NOS	8500/3: Infiltrating duct carcinoma, NOS	5. All Other Cancer Types	Blank(s)	Blank(s)	Blank(s)	Blank(s)	IIIA	T2	N2a	M0	Blank(s)	Blank(s)	Blank(s)	Blank(s)	IIIA	IIIA	T2	N2a	M0	T2	N2	M0	N/A	Blank(s)	Blank(s)	Blank(s)	51	Unknown or not applicable	None; diagnosed at autopsy	Radiation after surgery
1188061	2	Miscellaneous	2nd of 2 or more primaries	Miscellaneous	Married (including common law)	55-59 years	55 years	White	Non-Spanish-Hispanic-Latino	Non-Hispanic White	White	White	2013	C80.9-Unknown primary site	Unknown	Blank(s)	Blank(s)	Not a paired site	8070/3: Squamous cell carcinoma, NOS	8070/3: Squamous cell carcinoma, NOS	5. All Other Cancer Types	Blank(s)	Blank(s)	Blank(s)	Blank(s)	NA	NA	NA	NA	Blank(s)	Blank(s)	Blank(s)	Blank(s)	NA	Blank(s)	NA	NA	NA	Blank(s)	Blank(s)	Blank(s)	N/A	Blank(s)	Blank(s)	Blank(s)	98	Unknown or not applicable	None; diagnosed at autopsy	No radiation and/or cancer-directed surgery
1188090	1	Breast	1st of 2 or more primaries	Breast	Married (including common law)	50-54 years	54 years	Asian or Pacific Islander	Non-Spanish-Hispanic-Latino	Non-Hispanic Asian or Pacific Islander	Other (American Indian/AK Native, Asian/Pacific Islander)	Chinese	2010	C50.4-Upper-outer quadrant of breast	Poorly differentiated; Grade III	Blank(s)	Blank(s)	Right - origin of primary	8500/3: Infiltrating duct carcinoma, NOS	8500/3: Infiltrating duct carcinoma, NOS	5. All Other Cancer Types	Blank(s)	Blank(s)	Blank(s)	Blank(s)	IIA	T1c	N1a	M0	Blank(s)	Blank(s)	Blank(s)	Blank(s)	IIA	IIA	T1c	N1a	M0	T1c	N1	M0	N/A	Blank(s)	Blank(s)	Blank(s)	51	Unknown or not applicable	None; diagnosed at autopsy	No radiation and/or cancer-directed surgery
1188090	2	Thyroid	2nd of 2 or more primaries	Thyroid	Married (including common law)	55-59 years	55 years	Asian or Pacific Islander	Non-Spanish-Hispanic-Latino	Non-Hispanic Asian or Pacific Islander	Other (American Indian/AK Native, Asian/Pacific Islander)	Chinese	2012	C73.9-Thyroid gland	Well differentiated; Grade I	Blank(s)	Blank(s)	Not a paired site	8260/3: Papillary adenocarcinoma, NOS	8260/3: Papillary adenocarcinoma, NOS	5. All Other Cancer Types	Blank(s)	Blank(s)	Blank(s)	Blank(s)	III	T3(m)	N0	M0	Blank(s)	Blank(s)	Blank(s)	Blank(s)	III	Blank(s)	T3	N0	M0	Blank(s)	Blank(s)	Blank(s)	N/A	Blank(s)	Blank(s)	Blank(s)	50	None	None; diagnosed at autopsy	Radiation after surgery
1188176	1	Breast	1st of 2 or more primaries	Breast	Widowed	80-84 years	81 years	White	Spanish-Hispanic-Latino	Hispanic (All Races)	White	White	2010	C50.8-Overlapping lesion of breast	Moderately differentiated; Grade II	Blank(s)	Blank(s)	Right - origin of primary	8500/3: Infiltrating duct carcinoma, NOS	8500/3: Infiltrating duct carcinoma, NOS	5. All Other Cancer Types	Blank(s)	Blank(s)	Blank(s)	Blank(s)	IA	T1c	N0	M0	Blank(s)	Blank(s)	Blank(s)	Blank(s)	I	I	T1c	N0	M0	T1c	N0	M0	N/A	Blank(s)	Blank(s)	Blank(s)	22	Unknown or not applicable	None; diagnosed at autopsy	Radiation after surgery
1188378	1	Breast	1st of 2 or more primaries	Breast	Widowed	70-74 years	72 years	Asian or Pacific Islander	Non-Spanish-Hispanic-Latino	Non-Hispanic Asian or Pacific Islander	Other (American Indian/AK Native, Asian/Pacific Islander)	Asian Indian (2010+)	2011	C50.8-Overlapping lesion of breast	Moderately differentiated; Grade II	Blank(s)	Blank(s)	Left - origin of primary	8500/3: Infiltrating duct carcinoma, NOS	8500/3: Infiltrating duct carcinoma, NOS	5. All Other Cancer Types	Blank(s)	Blank(s)	Blank(s)	Blank(s)	IA	T1c	N0	M0	Blank(s)	Blank(s)	Blank(s)	Blank(s)	I	I	T1c	N0	M0	T1c	N0	M0	N/A	Blank(s)	Blank(s)	Blank(s)	51	Unknown or not applicable	None; diagnosed at autopsy	No radiation and/or cancer-directed surgery
1188378	2	Breast	2nd of 2 or more primaries	Breast	Widowed	75-79 years	75 years	Asian or Pacific Islander	Non-Spanish-Hispanic-Latino	Non-Hispanic Asian or Pacific Islander	Other (American Indian/AK Native, Asian/Pacific Islander)	Asian Indian (2010+)	2014	C50.4-Upper-outer quadrant of breast	Moderately differentiated; Grade II	Blank(s)	Blank(s)	Right - origin of primary	8523/3: Infiltrating duct mixed with other types of carcinoma	8523/3: Infiltrating duct mixed with other types of carcinoma	5. All Other Cancer Types	Blank(s)	Blank(s)	Blank(s)	Blank(s)	IIA	T2	N0	M0	Blank(s)	Blank(s)	Blank(s)	Blank(s)	IIA	IIA	T2	N0	M0	T2	N0	M0	N/A	Blank(s)	Blank(s)	Blank(s)	52	Unknown or not applicable	None; diagnosed at autopsy	No radiation and/or cancer-directed surgery
1188433	1	Breast	1st of 2 or more primaries	Breast	Married (including common law)	40-44 years	41 years	Asian or Pacific Islander	Non-Spanish-Hispanic-Latino	Non-Hispanic Asian or Pacific Islander	Other (American Indian/AK Native, Asian/Pacific Islander)	Vietnamese (1988+)	2010	C50.8-Overlapping lesion of breast	Poorly differentiated; Grade III	Blank(s)	Blank(s)	Right - origin of primary	8500/3: Infiltrating duct carcinoma, NOS	8500/3: Infiltrating duct carcinoma, NOS	5. All Other Cancer Types	Blank(s)	Blank(s)	Blank(s)	Blank(s)	IIA	T2	N0	M0	Blank(s)	Blank(s)	Blank(s)	Blank(s)	IIA	IIA	T2	N0	M0	T2	N0	M0	N/A	Blank(s)	Blank(s)	Blank(s)	23	Unknown or not applicable	None; diagnosed at autopsy	Radiation after surgery
1188433	2	Breast	2nd of 2 or more primaries	Breast	Married (including common law)	45-49 years	45 years	Asian or Pacific Islander	Non-Spanish-Hispanic-Latino	Non-Hispanic Asian or Pacific Islander	Other (American Indian/AK Native, Asian/Pacific Islander)	Vietnamese (1988+)	2014	C50.8-Overlapping lesion of breast	Poorly differentiated; Grade III	Blank(s)	Blank(s)	Left - origin of primary	8500/3: Infiltrating duct carcinoma, NOS	8500/3: Infiltrating duct carcinoma, NOS	5. All Other Cancer Types	Blank(s)	Blank(s)	Blank(s)	Blank(s)	IA	T1c	N0	M0	Blank(s)	Blank(s)	Blank(s)	Blank(s)	I	I	T1c	N0	M0	T1c	N0	M0	N/A	Blank(s)	Blank(s)	Blank(s)	22	Unknown or not applicable	None; diagnosed at autopsy	Radiation after surgery
1188561	1	Breast	1st of 2 or more primaries	Breast	Separated	70-74 years	74 years	Black	Non-Spanish-Hispanic-Latino	Non-Hispanic Black	Black	Black	2011	C50.5-Lower-outer quadrant of breast	Well differentiated; Grade I	Blank(s)	Blank(s)	Left - origin of primary	8500/3: Infiltrating duct carcinoma, NOS	8500/3: Infiltrating duct carcinoma, NOS	5. All Other Cancer Types	Blank(s)	Blank(s)	Blank(s)	Blank(s)	IIIA	T1b	N2a	M0	Blank(s)	Blank(s)	Blank(s)	Blank(s)	IIIA	IIIA	T1b	N2a	M0	T1b	N2	M0	N/A	Blank(s)	Blank(s)	Blank(s)	20	Unknown or not applicable	None; diagnosed at autopsy	Radiation after surgery
1188561	2	Corpus Uteri	2nd of 2 or more primaries	Corpus Uteri	Single (never married)	80-84 years	81 years	Black	Non-Spanish-Hispanic-Latino	Non-Hispanic Black	Black	Black	2017	C54.1-Endometrium	Undifferentiated; anaplastic; Grade IV	Blank(s)	Blank(s)	Not a paired site	8460/3: Papillary serous cystadenocarcinoma	8460/3: Papillary serous cystadenocarcinoma	5. All Other Cancer Types	Blank(s)	Blank(s)	Blank(s)	Blank(s)	Blank(s)	Blank(s)	Blank(s)	Blank(s)	3C1	p3A	p1	c0	Blank(s)	Blank(s)	Blank(s)	Blank(s)	Blank(s)	Blank(s)	Blank(s)	Blank(s)	Blank(s)	Blank(s)	Blank(s)	Blank(s)	61	4 or more regional lymph nodes removed	None; diagnosed at autopsy	Radiation after surgery
1188631	1	Breast	1st of 2 or more primaries	Breast	Single (never married)	50-54 years	51 years	Asian or Pacific Islander	Non-Spanish-Hispanic-Latino	Non-Hispanic Asian or Pacific Islander	Other (American Indian/AK Native, Asian/Pacific Islander)	Vietnamese (1988+)	2010	C50.8-Overlapping lesion of breast	Moderately differentiated; Grade II	Blank(s)	Blank(s)	Left - origin of primary	8500/3: Infiltrating duct carcinoma, NOS	8500/3: Infiltrating duct carcinoma, NOS	5. All Other Cancer Types	Blank(s)	Blank(s)	Blank(s)	Blank(s)	IA	T1b	N0(i-)	M0	Blank(s)	Blank(s)	Blank(s)	Blank(s)	I	I	T1b	N0(i-)	M0	T1b	N0	M0	N/A	Blank(s)	Blank(s)	Blank(s)	51	Unknown or not applicable	None; diagnosed at autopsy	No radiation and/or cancer-directed surgery
1188631	2	Breast	2nd of 2 or more primaries	Breast	Single (never married)	55-59 years	56 years	Asian or Pacific Islander	Non-Spanish-Hispanic-Latino	Non-Hispanic Asian or Pacific Islander	Other (American Indian/AK Native, Asian/Pacific Islander)	Vietnamese (1988+)	2014	C50.9-Breast, NOS	Poorly differentiated; Grade III	Blank(s)	Blank(s)	Right - origin of primary	8575/3: Metaplastic carcinoma, NOS	8575/3: Metaplastic carcinoma, NOS	5. All Other Cancer Types	Blank(s)	Blank(s)	Blank(s)	Blank(s)	IIB	T2	N1NOS	M0	Blank(s)	Blank(s)	Blank(s)	Blank(s)	IIB	IIB	T2	N1NOS	M0	T2	N1	M0	N/A	Blank(s)	Blank(s)	Blank(s)	51	Unknown or not applicable	None; diagnosed at autopsy	Radiation after surgery
1189603	1	Breast	1st of 2 or more primaries	Breast	Single (never married)	70-74 years	74 years	Black	Non-Spanish-Hispanic-Latino	Non-Hispanic Black	Black	Black	2010	C50.4-Upper-outer quadrant of breast	Moderately differentiated; Grade II	Blank(s)	Blank(s)	Left - origin of primary	8522/3: Infiltrating duct and lobular carcinoma	8522/3: Infiltrating duct and lobular carcinoma	5. All Other Cancer Types	Blank(s)	Blank(s)	Blank(s)	Blank(s)	IA	T1c	N0	M0	Blank(s)	Blank(s)	Blank(s)	Blank(s)	I	I	T1c	N0	M0	T1c	N0	M0	N/A	Blank(s)	Blank(s)	Blank(s)	22	Unknown or not applicable	None; diagnosed at autopsy	Radiation after surgery
1189603	2	Corpus Uteri	2nd of 2 or more primaries	Corpus Uteri	Unknown	75-79 years	76 years	Black	Non-Spanish-Hispanic-Latino	Non-Hispanic Black	Black	Black	2013	C54.1-Endometrium	Poorly differentiated; Grade III	Blank(s)	Blank(s)	Not a paired site	8380/3: Endometrioid carcinoma	8380/3: Endometrioid carcinoma	5. All Other Cancer Types	Blank(s)	Blank(s)	Blank(s)	Blank(s)	IVB	T3a	N1	M1	Blank(s)	Blank(s)	Blank(s)	Blank(s)	IVB	Blank(s)	T3a	N1	M1	Blank(s)	Blank(s)	Blank(s)	N/A	Blank(s)	Blank(s)	Blank(s)	50	None	None; diagnosed at autopsy	No radiation and/or cancer-directed surgery
1189744	1	Breast	1st of 2 or more primaries	Breast	Divorced	65-69 years	66 years	White	Non-Spanish-Hispanic-Latino	Non-Hispanic White	White	White	2011	C50.2-Upper-inner quadrant of breast	Poorly differentiated; Grade III	Blank(s)	Blank(s)	Right - origin of primary	8500/3: Infiltrating duct carcinoma, NOS	8500/3: Infiltrating duct carcinoma, NOS	5. All Other Cancer Types	Blank(s)	Blank(s)	Blank(s)	Blank(s)	IA	T1b	N0	M0	Blank(s)	Blank(s)	Blank(s)	Blank(s)	I	I	T1b	N0	M0	T1b	N0	M0	N/A	Blank(s)	Blank(s)	Blank(s)	22	Unknown or not applicable	None; diagnosed at autopsy	Radiation after surgery
1189744	2	Corpus Uteri	2nd of 2 or more primaries	Corpus Uteri	Divorced	70-74 years	73 years	White	Non-Spanish-Hispanic-Latino	Non-Hispanic White	White	White	2017	C54.1-Endometrium	Moderately differentiated; Grade II	Blank(s)	Blank(s)	Not a paired site	8380/3: Endometrioid carcinoma	8380/3: Endometrioid carcinoma	5. All Other Cancer Types	Blank(s)	Blank(s)	Blank(s)	Blank(s)	Blank(s)	Blank(s)	Blank(s)	Blank(s)	3C1	p1B	p1	c0	Blank(s)	Blank(s)	Blank(s)	Blank(s)	Blank(s)	Blank(s)	Blank(s)	Blank(s)	Blank(s)	Blank(s)	Blank(s)	Blank(s)	50	Sentinel node biopsy and lym nd removed same/unstated time	None; diagnosed at autopsy	Radiation after surgery
1190058	1	Breast	1st of 2 or more primaries	Breast	Single (never married)	45-49 years	47 years	Black	Non-Spanish-Hispanic-Latino	Non-Hispanic Black	Black	Black	2010	C50.8-Overlapping lesion of breast	Moderately differentiated; Grade II	Blank(s)	Blank(s)	Right - origin of primary	8500/3: Infiltrating duct carcinoma, NOS	8500/3: Infiltrating duct carcinoma, NOS	5. All Other Cancer Types	Blank(s)	Blank(s)	Blank(s)	Blank(s)	IA	T1a	N0(i-)	M0	Blank(s)	Blank(s)	Blank(s)	Blank(s)	I	I	T1a	N0(i-)	M0	T1a	N0	M0	N/A	Blank(s)	Blank(s)	Blank(s)	23	Unknown or not applicable	None; diagnosed at autopsy	Radiation after surgery
1190058	2	Breast	2nd of 2 or more primaries	Breast	Single (never married)	50-54 years	51 years	Black	Non-Spanish-Hispanic-Latino	Non-Hispanic Black	Black	Black	2014	C50.5-Lower-outer quadrant of breast	Poorly differentiated; Grade III	Blank(s)	Blank(s)	Left - origin of primary	8500/3: Infiltrating duct carcinoma, NOS	8500/3: Infiltrating duct carcinoma, NOS	5. All Other Cancer Types	Blank(s)	Blank(s)	Blank(s)	Blank(s)	IIA	T2	N0	M0	Blank(s)	Blank(s)	Blank(s)	Blank(s)	IIA	IIA	T2	N0	M0	T2	N0	M0	N/A	Blank(s)	Blank(s)	Blank(s)	22	Unknown or not applicable	None; diagnosed at autopsy	Radiation after surgery
1190140	1	Breast	1st of 2 or more primaries	Breast	Married (including common law)	40-44 years	42 years	Black	Non-Spanish-Hispanic-Latino	Non-Hispanic Black	Black	Black	2010	C50.3-Lower-inner quadrant of breast	Well differentiated; Grade I	Blank(s)	Blank(s)	Right - origin of primary	8520/3: Lobular carcinoma, NOS	8520/3: Lobular carcinoma, NOS	5. All Other Cancer Types	Blank(s)	Blank(s)	Blank(s)	Blank(s)	IA	T1a	N0	M0	Blank(s)	Blank(s)	Blank(s)	Blank(s)	I	I	T1a	N0	M0	T1a	N0	M0	N/A	Blank(s)	Blank(s)	Blank(s)	23	Unknown or not applicable	None; diagnosed at autopsy	Radiation after surgery
1190140	2	Breast	2nd of 2 or more primaries	Breast	Married (including common law)	45-49 years	47 years	Black	Non-Spanish-Hispanic-Latino	Non-Hispanic Black	Black	Black	2015	C50.3-Lower-inner quadrant of breast	Moderately differentiated; Grade II	Blank(s)	Blank(s)	Right - origin of primary	8520/3: Lobular carcinoma, NOS	8520/3: Lobular carcinoma, NOS	5. All Other Cancer Types	Blank(s)	Blank(s)	Blank(s)	Blank(s)	IA	T1c	N0	M0	Blank(s)	Blank(s)	Blank(s)	Blank(s)	I	I	T1c	N0	M0	T1c	N0	M0	N/A	Blank(s)	Blank(s)	Blank(s)	45	Unknown or not applicable	None; diagnosed at autopsy	No radiation and/or cancer-directed surgery
1190399	1	Breast	1st of 2 or more primaries	Breast	Single (never married)	50-54 years	54 years	White	Non-Spanish-Hispanic-Latino	Non-Hispanic White	White	White	2011	C50.3-Lower-inner quadrant of breast	Well differentiated; Grade I	Blank(s)	Blank(s)	Left - origin of primary	8520/3: Lobular carcinoma, NOS	8520/3: Lobular carcinoma, NOS	5. All Other Cancer Types	Blank(s)	Blank(s)	Blank(s)	Blank(s)	IIB	T3	N0	M0	Blank(s)	Blank(s)	Blank(s)	Blank(s)	IIB	IIB	T3	N0	M0	T3	N0	M0	N/A	Blank(s)	Blank(s)	Blank(s)	22	Unknown or not applicable	None; diagnosed at autopsy	Radiation after surgery
1190399	2	Pancreas	2nd of 2 or more primaries	Pancreas	Single (never married)	55-59 years	59 years	White	Non-Spanish-Hispanic-Latino	Non-Hispanic White	White	White	2015	C25.8-Overlapping lesion of pancreas	Unknown	Blank(s)	Blank(s)	Not a paired site	8160/3: Cholangiocarcinoma	8160/3: Cholangiocarcinoma	5. All Other Cancer Types	Blank(s)	Blank(s)	Blank(s)	Blank(s)	IV	T0	N1	M1	Blank(s)	Blank(s)	Blank(s)	Blank(s)	IV	Blank(s)	T0	N1	M1	Blank(s)	Blank(s)	Blank(s)	N/A	Blank(s)	Blank(s)	Blank(s)	0	1 to 3 regional lymph nodes removed	None; diagnosed at autopsy	No radiation and/or cancer-directed surgery
1190426	1	Breast	1st of 2 or more primaries	Breast	Divorced	60-64 years	63 years	White	Non-Spanish-Hispanic-Latino	Non-Hispanic White	White	White	2011	C50.4-Upper-outer quadrant of breast	Well differentiated; Grade I	Blank(s)	Blank(s)	Right - origin of primary	8500/3: Infiltrating duct carcinoma, NOS	8500/3: Infiltrating duct carcinoma, NOS	5. All Other Cancer Types	Blank(s)	Blank(s)	Blank(s)	Blank(s)	IA	T1b	N0(i-)	M0	Blank(s)	Blank(s)	Blank(s)	Blank(s)	I	I	T1b	N0(i-)	M0	T1b	N0	M0	N/A	Blank(s)	Blank(s)	Blank(s)	22	Unknown or not applicable	None; diagnosed at autopsy	Radiation after surgery
1190426	2	Miscellaneous	2nd of 2 or more primaries	Miscellaneous	Divorced	60-64 years	64 years	White	Non-Spanish-Hispanic-Latino	Non-Hispanic White	White	White	2011	C80.9-Unknown primary site	Unknown	Blank(s)	Blank(s)	Not a paired site	8481/3: Mucin-producing adenocarcinoma	8481/3: Mucin-producing adenocarcinoma	5. All Other Cancer Types	Blank(s)	Blank(s)	Blank(s)	Blank(s)	NA	NA	NA	NA	Blank(s)	Blank(s)	Blank(s)	Blank(s)	NA	Blank(s)	NA	NA	NA	Blank(s)	Blank(s)	Blank(s)	N/A	Blank(s)	Blank(s)	Blank(s)	98	Unknown or not applicable	None; diagnosed at autopsy	No radiation and/or cancer-directed surgery
1190506	1	Breast	1st of 2 or more primaries	Breast	Widowed	75-79 years	77 years	White	Non-Spanish-Hispanic-Latino	Non-Hispanic White	White	White	2010	C50.4-Upper-outer quadrant of breast	Moderately differentiated; Grade II	Blank(s)	Blank(s)	Right - origin of primary	8500/3: Infiltrating duct carcinoma, NOS	8500/3: Infiltrating duct carcinoma, NOS	5. All Other Cancer Types	Blank(s)	Blank(s)	Blank(s)	Blank(s)	IB	T1b	N1mi	M0	Blank(s)	Blank(s)	Blank(s)	Blank(s)	IIA	IIA	T1b	N1mi	M0	T1b	N1	M0	N/A	Blank(s)	Blank(s)	Blank(s)	42	Unknown or not applicable	None; diagnosed at autopsy	No radiation and/or cancer-directed surgery
1190506	3	Transverse Colon	3rd of 3 or more primaries	Transverse Colon	Married (including common law)	75-79 years	78 years	White	Non-Spanish-Hispanic-Latino	Non-Hispanic White	White	White	2012	C18.4-Transverse colon	Moderately differentiated; Grade II	Blank(s)	Blank(s)	Not a paired site	8140/3: Adenocarcinoma, NOS	8140/3: Adenocarcinoma, NOS	5. All Other Cancer Types	Blank(s)	Blank(s)	Blank(s)	Blank(s)	IIIB	T3	N1a	M0	Blank(s)	Blank(s)	Blank(s)	Blank(s)	IIIB	Blank(s)	T3	N1	M0	Blank(s)	Blank(s)	Blank(s)	N/A	Blank(s)	Blank(s)	Blank(s)	40	4 or more regional lymph nodes removed	None; diagnosed at autopsy	No radiation and/or cancer-directed surgery
1190840	1	Breast	1st of 2 or more primaries	Breast	Married (including common law)	45-49 years	48 years	White	Non-Spanish-Hispanic-Latino	Non-Hispanic White	White	White	2011	C50.5-Lower-outer quadrant of breast	Poorly differentiated; Grade III	Blank(s)	Blank(s)	Left - origin of primary	8522/3: Infiltrating duct and lobular carcinoma	8522/3: Infiltrating duct and lobular carcinoma	5. All Other Cancer Types	Blank(s)	Blank(s)	Blank(s)	Blank(s)	IB	T1c	N1mi	M0	Blank(s)	Blank(s)	Blank(s)	Blank(s)	IIA	IIA	T1c	N1mi	M0	T1c	N1	M0	N/A	Blank(s)	Blank(s)	Blank(s)	23	Unknown or not applicable	None; diagnosed at autopsy	No radiation and/or cancer-directed surgery
1190840	2	Sigmoid Colon	2nd of 2 or more primaries	Sigmoid Colon	Married (including common law)	50-54 years	54 years	White	Non-Spanish-Hispanic-Latino	Non-Hispanic White	White	White	2016	C18.7-Sigmoid colon	Moderately differentiated; Grade II	Blank(s)	Blank(s)	Not a paired site	8140/3: Adenocarcinoma, NOS	8140/3: Adenocarcinoma, NOS	5. All Other Cancer Types	Blank(s)	Blank(s)	Blank(s)	Blank(s)	Blank(s)	Blank(s)	Blank(s)	Blank(s)	3B	p3	p1B	c0	Blank(s)	Blank(s)	Blank(s)	Blank(s)	Blank(s)	Blank(s)	Blank(s)	Blank(s)	Blank(s)	Blank(s)	Blank(s)	Blank(s)	30	4 or more regional lymph nodes removed	None; diagnosed at autopsy	No radiation and/or cancer-directed surgery
1191106	1	Breast	1st of 2 or more primaries	Breast	Single (never married)	75-79 years	77 years	Black	Non-Spanish-Hispanic-Latino	Non-Hispanic Black	Black	Black	2011	C50.3-Lower-inner quadrant of breast	Well differentiated; Grade I	Blank(s)	Blank(s)	Left - origin of primary	8500/3: Infiltrating duct carcinoma, NOS	8500/3: Infiltrating duct carcinoma, NOS	5. All Other Cancer Types	Blank(s)	Blank(s)	Blank(s)	Blank(s)	IA	T1c	N0	M0	Blank(s)	Blank(s)	Blank(s)	Blank(s)	I	I	T1c	N0	M0	T1c	N0	M0	N/A	Blank(s)	Blank(s)	Blank(s)	22	Unknown or not applicable	None; diagnosed at autopsy	Radiation after surgery
1191106	2	Lung and Bronchus	2nd of 2 or more primaries	Lung and Bronchus	Single (never married)	80-84 years	81 years	Black	Non-Spanish-Hispanic-Latino	Non-Hispanic Black	Black	Black	2015	C34.3-Lower lobe, lung	Moderately differentiated; Grade II	Blank(s)	Blank(s)	Right - origin of primary	8070/3: Squamous cell carcinoma, NOS	8070/3: Squamous cell carcinoma, NOS	5. All Other Cancer Types	Blank(s)	Blank(s)	Blank(s)	Blank(s)	IB	T2a	N0	M0	Blank(s)	Blank(s)	Blank(s)	Blank(s)	IB	Blank(s)	T2	N0	M0	Blank(s)	Blank(s)	Blank(s)	N/A	Blank(s)	Blank(s)	Blank(s)	33	4 or more regional lymph nodes removed	None; diagnosed at autopsy	No radiation and/or cancer-directed surgery
1191277	1	Breast	1st of 2 or more primaries	Breast	Divorced	55-59 years	56 years	Black	Non-Spanish-Hispanic-Latino	Non-Hispanic Black	Black	Black	2010	C50.9-Breast, NOS	Poorly differentiated; Grade III	Blank(s)	Blank(s)	Left - origin of primary	8500/3: Infiltrating duct carcinoma, NOS	8500/3: Infiltrating duct carcinoma, NOS	5. All Other Cancer Types	Blank(s)	Blank(s)	Blank(s)	Blank(s)	IIA	T2	N0	M0	Blank(s)	Blank(s)	Blank(s)	Blank(s)	IIA	IIA	T2	N0	M0	T2	N0	M0	N/A	Blank(s)	Blank(s)	Blank(s)	23	Unknown or not applicable	None; diagnosed at autopsy	No radiation and/or cancer-directed surgery
1191277	2	Kidney	2nd of 2 or more primaries	Kidney and Renal Pelvis	Divorced	55-59 years	57 years	Black	Non-Spanish-Hispanic-Latino	Non-Hispanic Black	Black	Black	2011	C64.9-Kidney, NOS	Unknown	Blank(s)	Blank(s)	Right - origin of primary	8312/3: Renal cell carcinoma	8312/3: Renal cell carcinoma	5. All Other Cancer Types	Blank(s)	Blank(s)	Blank(s)	Blank(s)	I	T1a	N0	M0	Blank(s)	Blank(s)	Blank(s)	Blank(s)	I	Blank(s)	T1a	N0	M0	Blank(s)	Blank(s)	Blank(s)	N/A	Blank(s)	Blank(s)	Blank(s)	0	None	None; diagnosed at autopsy	No radiation and/or cancer-directed surgery
1191281	1	Breast	1st of 2 or more primaries	Breast	Married (including common law)	80-84 years	83 years	White	Non-Spanish-Hispanic-Latino	Non-Hispanic White	White	White	2010	C50.3-Lower-inner quadrant of breast	Well differentiated; Grade I	Blank(s)	Blank(s)	Left - origin of primary	8500/3: Infiltrating duct carcinoma, NOS	8500/3: Infiltrating duct carcinoma, NOS	5. All Other Cancer Types	Blank(s)	Blank(s)	Blank(s)	Blank(s)	IA	T1b	N0	M0	Blank(s)	Blank(s)	Blank(s)	Blank(s)	I	I	T1b	N0	M0	T1b	N0	M0	N/A	Blank(s)	Blank(s)	Blank(s)	22	Unknown or not applicable	None; diagnosed at autopsy	Radiation after surgery
1191281	2	Vulva	2nd of 2 or more primaries	Vulva	Widowed	85+ years	86 years	White	Non-Spanish-Hispanic-Latino	Non-Hispanic White	White	White	2013	C51.9-Vulva, NOS	Unknown	Blank(s)	Blank(s)	Right - origin of primary	8720/3: Malignant melanoma, NOS	8720/3: Malignant melanoma, NOS	5. All Other Cancer Types	Blank(s)	Blank(s)	Blank(s)	Blank(s)	IIB	T3b	N0	M0	Blank(s)	Blank(s)	Blank(s)	Blank(s)	IIB	Blank(s)	T3b	N0	M0	Blank(s)	Blank(s)	Blank(s)	N/A	Blank(s)	Blank(s)	Blank(s)	50	None	None; diagnosed at autopsy	Radiation after surgery
1191285	1	Breast	1st of 2 or more primaries	Breast	Single (never married)	65-69 years	65 years	White	Non-Spanish-Hispanic-Latino	Non-Hispanic White	White	White	2010	C50.4-Upper-outer quadrant of breast	Moderately differentiated; Grade II	Blank(s)	Blank(s)	Right - origin of primary	8500/3: Infiltrating duct carcinoma, NOS	8500/3: Infiltrating duct carcinoma, NOS	5. All Other Cancer Types	Blank(s)	Blank(s)	Blank(s)	Blank(s)	IA	T1b	N0	M0	Blank(s)	Blank(s)	Blank(s)	Blank(s)	I	I	T1b	N0	M0	T1b	N0	M0	N/A	Blank(s)	Blank(s)	Blank(s)	20	Unknown or not applicable	None; diagnosed at autopsy	Radiation after surgery
1191285	2	Thyroid	2nd of 2 or more primaries	Thyroid	Divorced	65-69 years	66 years	White	Non-Spanish-Hispanic-Latino	Non-Hispanic White	White	White	2011	C73.9-Thyroid gland	Unknown	Blank(s)	Blank(s)	Not a paired site	8340/3: Papillary carcinoma, follicular variant	8340/3: Papillary carcinoma, follicular variant	5. All Other Cancer Types	Blank(s)	Blank(s)	Blank(s)	Blank(s)	UNK Stage	T3(s)	N0	M0	Blank(s)	Blank(s)	Blank(s)	Blank(s)	UNK Stage	Blank(s)	T3	N0	M0	Blank(s)	Blank(s)	Blank(s)	N/A	Blank(s)	Blank(s)	Blank(s)	50	4 or more regional lymph nodes removed	None; diagnosed at autopsy	Radiation after surgery
1191623	1	Breast	1st of 2 or more primaries	Breast	Married (including common law)	55-59 years	55 years	Asian or Pacific Islander	Non-Spanish-Hispanic-Latino	Non-Hispanic Asian or Pacific Islander	Other (American Indian/AK Native, Asian/Pacific Islander)	Chinese	2010	C50.8-Overlapping lesion of breast	Poorly differentiated; Grade III	Blank(s)	Blank(s)	Left - origin of primary	8500/3: Infiltrating duct carcinoma, NOS	8500/3: Infiltrating duct carcinoma, NOS	5. All Other Cancer Types	Blank(s)	Blank(s)	Blank(s)	Blank(s)	IA	T1c	N0(i-)	M0	Blank(s)	Blank(s)	Blank(s)	Blank(s)	I	I	T1c	N0(i-)	M0	T1c	N0	M0	N/A	Blank(s)	Blank(s)	Blank(s)	41	Unknown or not applicable	None; diagnosed at autopsy	No radiation and/or cancer-directed surgery
1191623	2	Breast	2nd of 2 or more primaries	Breast	Married (including common law)	55-59 years	59 years	Asian or Pacific Islander	Non-Spanish-Hispanic-Latino	Non-Hispanic Asian or Pacific Islander	Other (American Indian/AK Native, Asian/Pacific Islander)	Chinese	2015	C50.9-Breast, NOS	Unknown	Blank(s)	Blank(s)	Right - origin of primary	8140/3: Adenocarcinoma, NOS	8140/3: Adenocarcinoma, NOS	5. All Other Cancer Types	Blank(s)	Blank(s)	Blank(s)	Blank(s)	IV	TX	NX	M1	Blank(s)	Blank(s)	Blank(s)	Blank(s)	IV	IV	TX	NX	M1	Any T, Mets	NX Adjusted	M1	N/A	Blank(s)	Blank(s)	Blank(s)	0	Unknown or not applicable	None; diagnosed at autopsy	No radiation and/or cancer-directed surgery
1191645	1	Breast	1st of 2 or more primaries	Breast	Unknown	60-64 years	60 years	White	Non-Spanish-Hispanic-Latino	Non-Hispanic White	White	White	2011	C50.4-Upper-outer quadrant of breast	Moderately differentiated; Grade II	Blank(s)	Blank(s)	Left - origin of primary	8500/3: Infiltrating duct carcinoma, NOS	8500/3: Infiltrating duct carcinoma, NOS	5. All Other Cancer Types	Blank(s)	Blank(s)	Blank(s)	Blank(s)	IA	T1c	N0	M0	Blank(s)	Blank(s)	Blank(s)	Blank(s)	I	I	T1c	N0	M0	T1c	N0	M0	N/A	Blank(s)	Blank(s)	Blank(s)	22	Unknown or not applicable	None; diagnosed at autopsy	Radiation after surgery
1191645	2	Breast	2nd of 2 or more primaries	Breast	Married (including common law)	65-69 years	65 years	White	Non-Spanish-Hispanic-Latino	Non-Hispanic White	White	White	2016	C50.8-Overlapping lesion of breast	Moderately differentiated; Grade II	Blank(s)	Blank(s)	Right - origin of primary	8500/3: Infiltrating duct carcinoma, NOS	8500/3: Infiltrating duct carcinoma, NOS	5. All Other Cancer Types	Blank(s)	Blank(s)	Blank(s)	Blank(s)	Blank(s)	Blank(s)	Blank(s)	Blank(s)	3C	p3	p3A	c0	Blank(s)	Blank(s)	Blank(s)	Blank(s)	Blank(s)	Blank(s)	Blank(s)	Blank(s)	Blank(s)	Blank(s)	Blank(s)	Blank(s)	52	Unknown or not applicable	None; diagnosed at autopsy	Radiation after surgery
1191883	1	Breast	1st of 2 or more primaries	Breast	Single (never married)	40-44 years	40 years	Black	Non-Spanish-Hispanic-Latino	Non-Hispanic Black	Black	Black	2011	C50.9-Breast, NOS	Moderately differentiated; Grade II	Blank(s)	Blank(s)	Right - origin of primary	8500/3: Infiltrating duct carcinoma, NOS	8500/3: Infiltrating duct carcinoma, NOS	5. All Other Cancer Types	Blank(s)	Blank(s)	Blank(s)	Blank(s)	IIIA	T2	N2a	M0	Blank(s)	Blank(s)	Blank(s)	Blank(s)	IIIA	IIIA	T2	N2a	M0	T2	N2	M0	N/A	Blank(s)	Blank(s)	Blank(s)	51	Unknown or not applicable	None; diagnosed at autopsy	Radiation after surgery
1191883	2	Breast	2nd of 2 or more primaries	Breast	Single (never married)	45-49 years	45 years	Black	Non-Spanish-Hispanic-Latino	Non-Hispanic Black	Black	Black	2016	C50.9-Breast, NOS	Unknown	Blank(s)	Blank(s)	Right - origin of primary	8000/3: Neoplasm, malignant	8000/3: Neoplasm, malignant	5. All Other Cancer Types	Blank(s)	Blank(s)	Blank(s)	Blank(s)	Blank(s)	Blank(s)	Blank(s)	Blank(s)	4	c2	c2	c1	Blank(s)	Blank(s)	Blank(s)	Blank(s)	Blank(s)	Blank(s)	Blank(s)	Blank(s)	Blank(s)	Blank(s)	Blank(s)	Blank(s)	0	Unknown or not applicable	None; diagnosed at autopsy	No radiation and/or cancer-directed surgery
1191894	1	Breast	1st of 2 or more primaries	Breast	Divorced	25-29 years	29 years	White	Non-Spanish-Hispanic-Latino	Non-Hispanic White	White	White	2011	C50.9-Breast, NOS	Poorly differentiated; Grade III	Blank(s)	Blank(s)	Left - origin of primary	8500/3: Infiltrating duct carcinoma, NOS	8500/3: Infiltrating duct carcinoma, NOS	5. All Other Cancer Types	Blank(s)	Blank(s)	Blank(s)	Blank(s)	IIIA	T3	N1a	M0	Blank(s)	Blank(s)	Blank(s)	Blank(s)	IIIA	IIIA	T3	N1a	M0	T3	N1	M0	N/A	Blank(s)	Blank(s)	Blank(s)	41	Unknown or not applicable	None; diagnosed at autopsy	Radiation after surgery
1191894	2	Breast	2nd of 2 or more primaries	Breast	Single (never married)	30-34 years	30 years	White	Non-Spanish-Hispanic-Latino	Non-Hispanic White	White	White	2012	C50.9-Breast, NOS	Unknown	Blank(s)	Blank(s)	Right - origin of primary	8523/3: Infiltrating duct mixed with other types of carcinoma	8523/3: Infiltrating duct mixed with other types of carcinoma	5. All Other Cancer Types	Blank(s)	Blank(s)	Blank(s)	Blank(s)	UNK Stage	TX	N0	M0	Blank(s)	Blank(s)	Blank(s)	Blank(s)	UNK Stage	UNK Stage	TX	N0	M0	TX Adjusted	NX Adjusted	M0	N/A	Blank(s)	Blank(s)	Blank(s)	0	Unknown or not applicable	None; diagnosed at autopsy	No radiation and/or cancer-directed surgery
1192034	1	Breast	1st of 2 or more primaries	Breast	Married (including common law)	80-84 years	80 years	White	Non-Spanish-Hispanic-Latino	Non-Hispanic White	White	White	2010	C50.4-Upper-outer quadrant of breast	Poorly differentiated; Grade III	Blank(s)	Blank(s)	Right - origin of primary	8523/3: Infiltrating duct mixed with other types of carcinoma	8523/3: Infiltrating duct mixed with other types of carcinoma	5. All Other Cancer Types	Blank(s)	Blank(s)	Blank(s)	Blank(s)	IIA	T1c	N1a	M0	Blank(s)	Blank(s)	Blank(s)	Blank(s)	IIA	IIA	T1c	N1a	M0	T1c	N1	M0	N/A	Blank(s)	Blank(s)	Blank(s)	22	Unknown or not applicable	None; diagnosed at autopsy	Radiation after surgery
1192034	2	Breast	2nd of 2 or more primaries	Breast	Married (including common law)	85+ years	88 years	White	Non-Spanish-Hispanic-Latino	Non-Hispanic White	White	White	2017	C50.4-Upper-outer quadrant of breast	Moderately differentiated; Grade II	Blank(s)	Blank(s)	Left - origin of primary	8500/3: Infiltrating duct carcinoma, NOS	8500/3: Infiltrating duct carcinoma, NOS	5. All Other Cancer Types	Blank(s)	Blank(s)	Blank(s)	Blank(s)	Blank(s)	Blank(s)	Blank(s)	Blank(s)	1A	p1C	p0	c0	Blank(s)	Blank(s)	Blank(s)	Blank(s)	Blank(s)	Blank(s)	Blank(s)	Blank(s)	Blank(s)	Blank(s)	Blank(s)	Blank(s)	22	Unknown or not applicable	None; diagnosed at autopsy	No radiation and/or cancer-directed surgery
1192604	1	Breast	1st of 2 or more primaries	Breast	Married (including common law)	70-74 years	70 years	White	Non-Spanish-Hispanic-Latino	Non-Hispanic White	White	White	2011	C50.4-Upper-outer quadrant of breast	Moderately differentiated; Grade II	Blank(s)	Blank(s)	Right - origin of primary	8500/3: Infiltrating duct carcinoma, NOS	8500/3: Infiltrating duct carcinoma, NOS	5. All Other Cancer Types	Blank(s)	Blank(s)	Blank(s)	Blank(s)	IIA	T2	N0(i-)	M0	Blank(s)	Blank(s)	Blank(s)	Blank(s)	IIA	IIA	T2	N0(i-)	M0	T2	N0	M0	N/A	Blank(s)	Blank(s)	Blank(s)	41	Unknown or not applicable	None; diagnosed at autopsy	No radiation and/or cancer-directed surgery
1192604	2	Cervix Uteri	2nd of 2 or more primaries	Cervix Uteri	Married (including common law)	70-74 years	72 years	White	Non-Spanish-Hispanic-Latino	Non-Hispanic White	White	White	2012	C53.9-Cervix uteri	Moderately differentiated; Grade II	Blank(s)	Blank(s)	Not a paired site	8071/3: Squamous cell carcinoma, keratinizing, NOS	8071/3: Squamous cell carcinoma, keratinizing, NOS	5. All Other Cancer Types	Blank(s)	Blank(s)	Blank(s)	Blank(s)	IIB	T2b	N0	M0	Blank(s)	Blank(s)	Blank(s)	Blank(s)	IIB	Blank(s)	T2b	N0	M0	Blank(s)	Blank(s)	Blank(s)	N/A	Blank(s)	Blank(s)	Blank(s)	0	None	None; diagnosed at autopsy	No radiation and/or cancer-directed surgery
1192869	1	Breast	1st of 2 or more primaries	Breast	Single (never married)	50-54 years	51 years	Asian or Pacific Islander	Non-Spanish-Hispanic-Latino	Non-Hispanic Asian or Pacific Islander	Other (American Indian/AK Native, Asian/Pacific Islander)	Chinese	2011	C50.3-Lower-inner quadrant of breast	Moderately differentiated; Grade II	Blank(s)	Blank(s)	Left - origin of primary	8500/3: Infiltrating duct carcinoma, NOS	8500/3: Infiltrating duct carcinoma, NOS	5. All Other Cancer Types	Blank(s)	Blank(s)	Blank(s)	Blank(s)	IA	T1c	N0	M0	Blank(s)	Blank(s)	Blank(s)	Blank(s)	I	I	T1c	N0	M0	T1c	N0	M0	N/A	Blank(s)	Blank(s)	Blank(s)	23	Unknown or not applicable	None; diagnosed at autopsy	No radiation and/or cancer-directed surgery
1192869	2	Breast	2nd of 2 or more primaries	Breast	Married (including common law)	50-54 years	52 years	Asian or Pacific Islander	Non-Spanish-Hispanic-Latino	Non-Hispanic Asian or Pacific Islander	Other (American Indian/AK Native, Asian/Pacific Islander)	Chinese	2012	C50.4-Upper-outer quadrant of breast	Well differentiated; Grade I	Blank(s)	Blank(s)	Right - origin of primary	8211/3: Tubular adenocarcinoma	8211/3: Tubular adenocarcinoma	5. All Other Cancer Types	Blank(s)	Blank(s)	Blank(s)	Blank(s)	IIA	T2	N0	M0	Blank(s)	Blank(s)	Blank(s)	Blank(s)	IIA	IIA	T2	N0	M0	T2	N0	M0	N/A	Blank(s)	Blank(s)	Blank(s)	0	Unknown or not applicable	None; diagnosed at autopsy	No radiation and/or cancer-directed surgery
1193563	1	Breast	1st of 2 or more primaries	Breast	Divorced	65-69 years	68 years	White	Non-Spanish-Hispanic-Latino	Non-Hispanic White	White	White	2010	C50.8-Overlapping lesion of breast	Poorly differentiated; Grade III	Blank(s)	Blank(s)	Right - origin of primary	8500/3: Infiltrating duct carcinoma, NOS	8500/3: Infiltrating duct carcinoma, NOS	5. All Other Cancer Types	Blank(s)	Blank(s)	Blank(s)	Blank(s)	IIB	T3	N0	M0	Blank(s)	Blank(s)	Blank(s)	Blank(s)	IIB	IIB	T3	N0	M0	T3	N0	M0	N/A	Blank(s)	Blank(s)	Blank(s)	45	Unknown or not applicable	None; diagnosed at autopsy	No radiation and/or cancer-directed surgery
1193563	2	Breast	2nd of 2 or more primaries	Breast	Divorced	65-69 years	68 years	White	Non-Spanish-Hispanic-Latino	Non-Hispanic White	White	White	2010	C50.2-Upper-inner quadrant of breast	Poorly differentiated; Grade III	Blank(s)	Blank(s)	Left - origin of primary	8523/2: Intraductal with other types of carcinoma in situ	In situ	5. All Other Cancer Types	Blank(s)	Blank(s)	Blank(s)	Blank(s)	0	Tis	N0	M0	Blank(s)	Blank(s)	Blank(s)	Blank(s)	0	0	Tis	N0	M0	Tis	N0	M0	N/A	Blank(s)	Blank(s)	Blank(s)	45	Unknown or not applicable	None; diagnosed at autopsy	No radiation and/or cancer-directed surgery
1193563	2	Lung and Bronchus	3rd of 3 or more primaries	Lung and Bronchus	Divorced	70-74 years	73 years	White	Non-Spanish-Hispanic-Latino	Non-Hispanic White	White	White	2015	C34.3-Lower lobe, lung	Unknown	Blank(s)	Blank(s)	Right - origin of primary	8140/3: Adenocarcinoma, NOS	8140/3: Adenocarcinoma, NOS	5. All Other Cancer Types	Blank(s)	Blank(s)	Blank(s)	Blank(s)	IV	T3	N2	M1b	Blank(s)	Blank(s)	Blank(s)	Blank(s)	IV	Blank(s)	T4	N2	M1	Blank(s)	Blank(s)	Blank(s)	N/A	Blank(s)	Blank(s)	Blank(s)	0	None	None; diagnosed at autopsy	No radiation and/or cancer-directed surgery
1193691	1	Breast	1st of 2 or more primaries	Breast	Unknown	70-74 years	70 years	White	Non-Spanish-Hispanic-Latino	Non-Hispanic White	White	White	2010	C50.2-Upper-inner quadrant of breast	Well differentiated; Grade I	Blank(s)	Blank(s)	Left - origin of primary	8500/3: Infiltrating duct carcinoma, NOS	8500/3: Infiltrating duct carcinoma, NOS	5. All Other Cancer Types	Blank(s)	Blank(s)	Blank(s)	Blank(s)	IA	T1b	N0(i-)	M0	Blank(s)	Blank(s)	Blank(s)	Blank(s)	I	I	T1b	N0(i-)	M0	T1b	N0	M0	N/A	Blank(s)	Blank(s)	Blank(s)	22	Unknown or not applicable	None; diagnosed at autopsy	Radiation after surgery
1193691	2	Melanoma of the Skin	2nd of 2 or more primaries	Melanoma of the Skin	Married (including common law)	75-79 years	77 years	White	Non-Spanish-Hispanic-Latino	Non-Hispanic White	White	White	2018	C44.7-Skin of lower limb and hip	Blank(s)	9	9	Left - origin of primary	8720/3: Malignant melanoma, NOS	8720/3: Malignant melanoma, NOS	5. All Other Cancer Types	T3a	N1a	M0	3B	Blank(s)	Blank(s)	Blank(s)	Blank(s)	Blank(s)	Blank(s)	Blank(s)	Blank(s)	Blank(s)	Blank(s)	Blank(s)	Blank(s)	Blank(s)	Blank(s)	Blank(s)	Blank(s)	Blank(s)	Blank(s)	Blank(s)	Blank(s)	31	Sentinel lymph node biopsy	None; diagnosed at autopsy	No radiation and/or cancer-directed surgery
1193710	1	Breast	1st of 2 or more primaries	Breast	Married (including common law)	60-64 years	64 years	White	Non-Spanish-Hispanic-Latino	Non-Hispanic White	White	White	2010	C50.4-Upper-outer quadrant of breast	Well differentiated; Grade I	Blank(s)	Blank(s)	Right - origin of primary	8500/3: Infiltrating duct carcinoma, NOS	8500/3: Infiltrating duct carcinoma, NOS	5. All Other Cancer Types	Blank(s)	Blank(s)	Blank(s)	Blank(s)	IA	T1b	N0	M0	Blank(s)	Blank(s)	Blank(s)	Blank(s)	I	I	T1b	N0	M0	T1b	N0	M0	N/A	Blank(s)	Blank(s)	Blank(s)	22	Unknown or not applicable	None; diagnosed at autopsy	Radiation after surgery
1193710	2	NHL - Nodal	2nd of 2 or more primaries	NHL - Nodal	Married (including common law)	65-69 years	67 years	White	Non-Spanish-Hispanic-Latino	Non-Hispanic White	White	White	2013	C77.8-Lymph nodes of multiple regions	T-cell	Blank(s)	Blank(s)	Not a paired site	9702/3: Peripheral T-cell lymphoma, NOS	9702/3: Peripheral T-cell lymphoma, NOS	5. All Other Cancer Types	Blank(s)	Blank(s)	Blank(s)	Blank(s)	IIISA	NA	NA	NA	Blank(s)	Blank(s)	Blank(s)	Blank(s)	IIISA	Blank(s)	NA	NA	NA	Blank(s)	Blank(s)	Blank(s)	Stage III	Blank(s)	Blank(s)	Blank(s)	0	Unknown or not applicable	None; diagnosed at autopsy	No radiation and/or cancer-directed surgery
1193711	1	Breast	1st of 2 or more primaries	Breast	Single (never married)	55-59 years	59 years	White	Non-Spanish-Hispanic-Latino	Non-Hispanic White	White	White	2010	C50.8-Overlapping lesion of breast	Poorly differentiated; Grade III	Blank(s)	Blank(s)	Right - origin of primary	8500/3: Infiltrating duct carcinoma, NOS	8500/3: Infiltrating duct carcinoma, NOS	5. All Other Cancer Types	Blank(s)	Blank(s)	Blank(s)	Blank(s)	IV	T4d	NX	M1	Blank(s)	Blank(s)	Blank(s)	Blank(s)	IV	IV	T4d	NX	M1	Any T, Mets	NX Adjusted	M1	N/A	Blank(s)	Blank(s)	Blank(s)	41	Unknown or not applicable	None; diagnosed at autopsy	Radiation prior to surgery
1193711	2	Lung and Bronchus	2nd of 2 or more primaries	Lung and Bronchus	Divorced	60-64 years	61 years	White	Non-Spanish-Hispanic-Latino	Non-Hispanic White	White	White	2012	C34.1-Upper lobe, lung	Moderately differentiated; Grade II	Blank(s)	Blank(s)	Right - origin of primary	8140/3: Adenocarcinoma, NOS	8140/3: Adenocarcinoma, NOS	5. All Other Cancer Types	Blank(s)	Blank(s)	Blank(s)	Blank(s)	IV	T2a	N2	M1a	Blank(s)	Blank(s)	Blank(s)	Blank(s)	IIIB	Blank(s)	T4	N2	M0	Blank(s)	Blank(s)	Blank(s)	N/A	Blank(s)	Blank(s)	Blank(s)	33	4 or more regional lymph nodes removed	None; diagnosed at autopsy	Radiation after surgery
1193711	3	Myeloma	3rd of 3 or more primaries	Myeloma	Unmarried or Domestic Partner	60-64 years	62 years	White	Non-Spanish-Hispanic-Latino	Non-Hispanic White	White	White	2012	C42.1-Bone marrow	B-cell; pre-B; B-precursor	Blank(s)	Blank(s)	Not a paired site	9732/3: Plasma cell myeloma	9732/3: Plasma cell myeloma	5. All Other Cancer Types	Blank(s)	Blank(s)	Blank(s)	Blank(s)	NA	NA	NA	NA	Blank(s)	Blank(s)	Blank(s)	Blank(s)	NA	Blank(s)	NA	NA	NA	Blank(s)	Blank(s)	Blank(s)	N/A	Blank(s)	Blank(s)	Blank(s)	98	Unknown or not applicable	None; diagnosed at autopsy	No radiation and/or cancer-directed surgery
1193720	1	Breast	1st of 2 or more primaries	Breast	Single (never married)	70-74 years	73 years	Asian or Pacific Islander	Non-Spanish-Hispanic-Latino	Non-Hispanic Asian or Pacific Islander	Other (American Indian/AK Native, Asian/Pacific Islander)	Chinese	2010	C50.4-Upper-outer quadrant of breast	Well differentiated; Grade I	Blank(s)	Blank(s)	Left - origin of primary	8500/3: Infiltrating duct carcinoma, NOS	8500/3: Infiltrating duct carcinoma, NOS	5. All Other Cancer Types	Blank(s)	Blank(s)	Blank(s)	Blank(s)	IA	T1c	N0(i-)	M0	Blank(s)	Blank(s)	Blank(s)	Blank(s)	I	I	T1c	N0(i-)	M0	T1c	N0	M0	N/A	Blank(s)	Blank(s)	Blank(s)	23	Unknown or not applicable	None; diagnosed at autopsy	Radiation after surgery
1193720	2	Gallbladder	2nd of 2 or more primaries	Gallbladder	Widowed	75-79 years	75 years	Asian or Pacific Islander	Non-Spanish-Hispanic-Latino	Non-Hispanic Asian or Pacific Islander	Other (American Indian/AK Native, Asian/Pacific Islander)	Chinese	2012	C23.9-Gallbladder	Moderately differentiated; Grade II	Blank(s)	Blank(s)	Not a paired site	8140/3: Adenocarcinoma, NOS	8140/3: Adenocarcinoma, NOS	5. All Other Cancer Types	Blank(s)	Blank(s)	Blank(s)	Blank(s)	II	T2	N0	M0	Blank(s)	Blank(s)	Blank(s)	Blank(s)	IB	Blank(s)	T2	N0	M0	Blank(s)	Blank(s)	Blank(s)	N/A	Blank(s)	Blank(s)	Blank(s)	40	1 to 3 regional lymph nodes removed	Non-primary surgical procedure to distant site	No radiation and/or cancer-directed surgery
1195056	1	Breast	1st of 2 or more primaries	Breast	Married (including common law)	45-49 years	47 years	White	Non-Spanish-Hispanic-Latino	Non-Hispanic White	White	White	2010	C50.2-Upper-inner quadrant of breast	Well differentiated; Grade I	Blank(s)	Blank(s)	Right - origin of primary	8500/3: Infiltrating duct carcinoma, NOS	8500/3: Infiltrating duct carcinoma, NOS	5. All Other Cancer Types	Blank(s)	Blank(s)	Blank(s)	Blank(s)	IA	T1b	N0	M0	Blank(s)	Blank(s)	Blank(s)	Blank(s)	I	I	T1b	N0	M0	T1b	N0	M0	N/A	Blank(s)	Blank(s)	Blank(s)	45	Unknown or not applicable	None; diagnosed at autopsy	No radiation and/or cancer-directed surgery
1195056	2	Melanoma of the Skin	2nd of 2 or more primaries	Melanoma of the Skin	Unknown	45-49 years	48 years	White	Non-Spanish-Hispanic-Latino	Non-Hispanic White	White	White	2011	C44.7-Skin of lower limb and hip	Unknown	Blank(s)	Blank(s)	Left - origin of primary	8720/3: Malignant melanoma, NOS	8720/3: Malignant melanoma, NOS	5. All Other Cancer Types	Blank(s)	Blank(s)	Blank(s)	Blank(s)	IA	T1a	N0	M0	Blank(s)	Blank(s)	Blank(s)	Blank(s)	INOS	Blank(s)	T1NOS	N0	M0	Blank(s)	Blank(s)	Blank(s)	N/A	Blank(s)	Blank(s)	Blank(s)	31	None	None; diagnosed at autopsy	No radiation and/or cancer-directed surgery
1195451	1	Breast	1st of 2 or more primaries	Breast	Married (including common law)	50-54 years	50 years	White	Non-Spanish-Hispanic-Latino	Non-Hispanic White	White	White	2011	C50.8-Overlapping lesion of breast	Unknown	Blank(s)	Blank(s)	Left - origin of primary	8211/3: Tubular adenocarcinoma	8211/3: Tubular adenocarcinoma	5. All Other Cancer Types	Blank(s)	Blank(s)	Blank(s)	Blank(s)	IIA	T1a	N1a	M0	Blank(s)	Blank(s)	Blank(s)	Blank(s)	IIA	IIA	T1a	N1a	M0	T1a	N1	M0	N/A	Blank(s)	Blank(s)	Blank(s)	41	Unknown or not applicable	None; diagnosed at autopsy	No radiation and/or cancer-directed surgery
1195451	2	Rectum	2nd of 2 or more primaries	Rectum	Married (including common law)	55-59 years	55 years	White	Non-Spanish-Hispanic-Latino	Non-Hispanic White	White	White	2015	C20.9-Rectum, NOS	Well differentiated; Grade I	Blank(s)	Blank(s)	Not a paired site	8240/3: Carcinoid tumor, NOS	8240/3: Carcinoid tumor, NOS	5. All Other Cancer Types	Blank(s)	Blank(s)	Blank(s)	Blank(s)	UNK Stage	TX	N0	M0	Blank(s)	Blank(s)	Blank(s)	Blank(s)	NA	Blank(s)	NA	NA	NA	Blank(s)	Blank(s)	Blank(s)	N/A	Blank(s)	Blank(s)	Blank(s)	22	None	None; diagnosed at autopsy	No radiation and/or cancer-directed surgery
1195783	1	Breast	1st of 2 or more primaries	Breast	Widowed	80-84 years	82 years	Asian or Pacific Islander	Non-Spanish-Hispanic-Latino	Non-Hispanic Asian or Pacific Islander	Other (American Indian/AK Native, Asian/Pacific Islander)	Japanese	2010	C50.8-Overlapping lesion of breast	Well differentiated; Grade I	Blank(s)	Blank(s)	Right - origin of primary	8500/3: Infiltrating duct carcinoma, NOS	8500/3: Infiltrating duct carcinoma, NOS	5. All Other Cancer Types	Blank(s)	Blank(s)	Blank(s)	Blank(s)	IIB	T3	N0	M0	Blank(s)	Blank(s)	Blank(s)	Blank(s)	IIB	IIB	T3	N0	M0	T3	N0	M0	N/A	Blank(s)	Blank(s)	Blank(s)	51	Unknown or not applicable	None; diagnosed at autopsy	No radiation and/or cancer-directed surgery
1195783	2	Ascending Colon	2nd of 2 or more primaries	Ascending Colon	Widowed	85+ years	87 years	Asian or Pacific Islander	Non-Spanish-Hispanic-Latino	Non-Hispanic Asian or Pacific Islander	Other (American Indian/AK Native, Asian/Pacific Islander)	Japanese	2015	C18.2-Ascending colon	Unknown	Blank(s)	Blank(s)	Not a paired site	8210/3: Adenocarcinoma in adenomatous polyp	8210/3: Adenocarcinoma in adenomatous polyp	5. All Other Cancer Types	Blank(s)	Blank(s)	Blank(s)	Blank(s)	I	T1	N0	M0	Blank(s)	Blank(s)	Blank(s)	Blank(s)	I	Blank(s)	T1	N0	M0	Blank(s)	Blank(s)	Blank(s)	N/A	Blank(s)	Blank(s)	Blank(s)	28	None	None; diagnosed at autopsy	No radiation and/or cancer-directed surgery
1196014	1	Breast	1st of 2 or more primaries	Breast	Married (including common law)	65-69 years	66 years	Asian or Pacific Islander	Non-Spanish-Hispanic-Latino	Non-Hispanic Asian or Pacific Islander	Other (American Indian/AK Native, Asian/Pacific Islander)	Other Asian (1991+)	2011	C50.4-Upper-outer quadrant of breast	Moderately differentiated; Grade II	Blank(s)	Blank(s)	Right - origin of primary	8500/3: Infiltrating duct carcinoma, NOS	8500/3: Infiltrating duct carcinoma, NOS	5. All Other Cancer Types	Blank(s)	Blank(s)	Blank(s)	Blank(s)	IA	T1b	N0	M0	Blank(s)	Blank(s)	Blank(s)	Blank(s)	I	I	T1b	N0	M0	T1b	N0	M0	N/A	Blank(s)	Blank(s)	Blank(s)	22	Unknown or not applicable	None; diagnosed at autopsy	Radiation after surgery
1196014	2	Lung and Bronchus	2nd of 2 or more primaries	Lung and Bronchus	Married (including common law)	65-69 years	69 years	Asian or Pacific Islander	Non-Spanish-Hispanic-Latino	Non-Hispanic Asian or Pacific Islander	Other (American Indian/AK Native, Asian/Pacific Islander)	Other Asian (1991+)	2013	C34.3-Lower lobe, lung	Unknown	Blank(s)	Blank(s)	Left - origin of primary	8046/3: Non-small cell carcinoma	8046/3: Non-small cell carcinoma	5. All Other Cancer Types	Blank(s)	Blank(s)	Blank(s)	Blank(s)	IIB	T3	N0	M0	Blank(s)	Blank(s)	Blank(s)	Blank(s)	IIIB	Blank(s)	T4	N0	M0	Blank(s)	Blank(s)	Blank(s)	N/A	Blank(s)	Blank(s)	Blank(s)	0	None	None; diagnosed at autopsy	No radiation and/or cancer-directed surgery
1196014	3	Lung and Bronchus	3rd of 3 or more primaries	Lung and Bronchus	Married (including common law)	70-74 years	72 years	Asian or Pacific Islander	Non-Spanish-Hispanic-Latino	Non-Hispanic Asian or Pacific Islander	Other (American Indian/AK Native, Asian/Pacific Islander)	Other Asian (1991+)	2016	C34.1-Upper lobe, lung	Unknown	Blank(s)	Blank(s)	Left - origin of primary	8140/3: Adenocarcinoma, NOS	8140/3: Adenocarcinoma, NOS	5. All Other Cancer Types	Blank(s)	Blank(s)	Blank(s)	Blank(s)	Blank(s)	Blank(s)	Blank(s)	Blank(s)	4	c1A	c1	c1A	Blank(s)	Blank(s)	Blank(s)	Blank(s)	Blank(s)	Blank(s)	Blank(s)	Blank(s)	Blank(s)	Blank(s)	Blank(s)	Blank(s)	0	None	None; diagnosed at autopsy	No radiation and/or cancer-directed surgery
1196112	1	Breast	1st of 2 or more primaries	Breast	Married (including common law)	65-69 years	65 years	Asian or Pacific Islander	Non-Spanish-Hispanic-Latino	Non-Hispanic Asian or Pacific Islander	Other (American Indian/AK Native, Asian/Pacific Islander)	Chinese	2010	C50.4-Upper-outer quadrant of breast	Poorly differentiated; Grade III	Blank(s)	Blank(s)	Left - origin of primary	8500/3: Infiltrating duct carcinoma, NOS	8500/3: Infiltrating duct carcinoma, NOS	5. All Other Cancer Types	Blank(s)	Blank(s)	Blank(s)	Blank(s)	IIA	T2	N0(i-)	M0	Blank(s)	Blank(s)	Blank(s)	Blank(s)	IIA	IIA	T2	N0(i-)	M0	T2	N0	M0	N/A	Blank(s)	Blank(s)	Blank(s)	41	Unknown or not applicable	None; diagnosed at autopsy	No radiation and/or cancer-directed surgery
1196112	2	Melanoma of the Skin	2nd of 2 or more primaries	Melanoma of the Skin	Unknown	70-74 years	71 years	Asian or Pacific Islander	Non-Spanish-Hispanic-Latino	Non-Hispanic Asian or Pacific Islander	Other (American Indian/AK Native, Asian/Pacific Islander)	Chinese	2016	C44.7-Skin of lower limb and hip	Unknown	Blank(s)	Blank(s)	Right - origin of primary	8720/3: Malignant melanoma, NOS	8720/3: Malignant melanoma, NOS	5. All Other Cancer Types	Blank(s)	Blank(s)	Blank(s)	Blank(s)	Blank(s)	Blank(s)	Blank(s)	Blank(s)	1A	c1A	c0	c0	Blank(s)	Blank(s)	Blank(s)	Blank(s)	Blank(s)	Blank(s)	Blank(s)	Blank(s)	Blank(s)	Blank(s)	Blank(s)	Blank(s)	27	None	None; diagnosed at autopsy	No radiation and/or cancer-directed surgery
1196137	1	Breast	1st of 2 or more primaries	Breast	Married (including common law)	60-64 years	61 years	White	Non-Spanish-Hispanic-Latino	Non-Hispanic White	White	White	2010	C50.8-Overlapping lesion of breast	Moderately differentiated; Grade II	Blank(s)	Blank(s)	Left - origin of primary	8500/3: Infiltrating duct carcinoma, NOS	8500/3: Infiltrating duct carcinoma, NOS	5. All Other Cancer Types	Blank(s)	Blank(s)	Blank(s)	Blank(s)	IA	T1a	N0	M0	Blank(s)	Blank(s)	Blank(s)	Blank(s)	I	I	T1a	N0	M0	T1a	N0	M0	N/A	Blank(s)	Blank(s)	Blank(s)	22	Unknown or not applicable	None; diagnosed at autopsy	Radiation after surgery
1196137	2	Lung and Bronchus	2nd of 2 or more primaries	Lung and Bronchus	Married (including common law)	65-69 years	67 years	White	Non-Spanish-Hispanic-Latino	Non-Hispanic White	White	White	2016	C34.9-Lung, NOS	Unknown	Blank(s)	Blank(s)	Right - origin of primary	8140/3: Adenocarcinoma, NOS	8140/3: Adenocarcinoma, NOS	5. All Other Cancer Types	Blank(s)	Blank(s)	Blank(s)	Blank(s)	Blank(s)	Blank(s)	Blank(s)	Blank(s)	3B	c4	c2	c0	Blank(s)	Blank(s)	Blank(s)	Blank(s)	Blank(s)	Blank(s)	Blank(s)	Blank(s)	Blank(s)	Blank(s)	Blank(s)	Blank(s)	0	None	None; diagnosed at autopsy	No radiation and/or cancer-directed surgery
1196216	1	Breast	1st of 2 or more primaries	Breast	Married (including common law)	50-54 years	50 years	Asian or Pacific Islander	Non-Spanish-Hispanic-Latino	Non-Hispanic Asian or Pacific Islander	Other (American Indian/AK Native, Asian/Pacific Islander)	Hawaiian	2011	C50.2-Upper-inner quadrant of breast	Moderately differentiated; Grade II	Blank(s)	Blank(s)	Right - origin of primary	8500/3: Infiltrating duct carcinoma, NOS	8500/3: Infiltrating duct carcinoma, NOS	5. All Other Cancer Types	Blank(s)	Blank(s)	Blank(s)	Blank(s)	IIB	T2	N1mi	M0	Blank(s)	Blank(s)	Blank(s)	Blank(s)	IIB	IIB	T2	N1mi	M0	T2	N1	M0	N/A	Blank(s)	Blank(s)	Blank(s)	22	Unknown or not applicable	None; diagnosed at autopsy	Radiation after surgery
1196216	2	Breast	2nd of 2 or more primaries	Breast	Married (including common law)	50-54 years	50 years	Asian or Pacific Islander	Non-Spanish-Hispanic-Latino	Non-Hispanic Asian or Pacific Islander	Other (American Indian/AK Native, Asian/Pacific Islander)	Hawaiian	2011	C50.4-Upper-outer quadrant of breast	Poorly differentiated; Grade III	Blank(s)	Blank(s)	Left - origin of primary	8500/3: Infiltrating duct carcinoma, NOS	8500/3: Infiltrating duct carcinoma, NOS	5. All Other Cancer Types	Blank(s)	Blank(s)	Blank(s)	Blank(s)	IIA	T2	N0	M0	Blank(s)	Blank(s)	Blank(s)	Blank(s)	IIA	IIA	T2	N0	M0	T2	N0	M0	N/A	Blank(s)	Blank(s)	Blank(s)	22	Unknown or not applicable	None; diagnosed at autopsy	Radiation after surgery
1196216	2	Corpus Uteri	3rd of 3 or more primaries	Corpus Uteri	Married (including common law)	55-59 years	56 years	Asian or Pacific Islander	Non-Spanish-Hispanic-Latino	Non-Hispanic Asian or Pacific Islander	Other (American Indian/AK Native, Asian/Pacific Islander)	Hawaiian	2016	C54.1-Endometrium	Undifferentiated; anaplastic; Grade IV	Blank(s)	Blank(s)	Not a paired site	8441/3: Serous cystadenocarcinoma, NOS	8441/3: Serous cystadenocarcinoma, NOS	5. All Other Cancer Types	Blank(s)	Blank(s)	Blank(s)	Blank(s)	Blank(s)	Blank(s)	Blank(s)	Blank(s)	1A	p1A	p0	c0	Blank(s)	Blank(s)	Blank(s)	Blank(s)	Blank(s)	Blank(s)	Blank(s)	Blank(s)	Blank(s)	Blank(s)	Blank(s)	Blank(s)	50	4 or more regional lymph nodes removed	None; diagnosed at autopsy	No radiation and/or cancer-directed surgery
1196685	1	Breast	1st of 2 or more primaries	Breast	Married (including common law)	70-74 years	72 years	White	Non-Spanish-Hispanic-Latino	Non-Hispanic White	White	White	2010	C50.9-Breast, NOS	Poorly differentiated; Grade III	Blank(s)	Blank(s)	Right - origin of primary	8500/3: Infiltrating duct carcinoma, NOS	8500/3: Infiltrating duct carcinoma, NOS	5. All Other Cancer Types	Blank(s)	Blank(s)	Blank(s)	Blank(s)	IV	T4b	N1NOS	M1	Blank(s)	Blank(s)	Blank(s)	Blank(s)	IV	IIIC	T4b	N1NOS	M1	T4b	N3	M0	N/A	Blank(s)	Blank(s)	Blank(s)	41	Unknown or not applicable	None; diagnosed at autopsy	Radiation after surgery
1196685	2	NHL - Nodal	2nd of 2 or more primaries	NHL - Nodal	Married (including common law)	75-79 years	76 years	White	Non-Spanish-Hispanic-Latino	Non-Hispanic White	White	White	2014	C77.8-Lymph nodes of multiple regions	B-cell; pre-B; B-precursor	Blank(s)	Blank(s)	Not a paired site	9680/3: Diffuse large B-cell lymphoma (DLBCL), NOS	9680/3: Diffuse large B-cell lymphoma (DLBCL), NOS	5. All Other Cancer Types	Blank(s)	Blank(s)	Blank(s)	Blank(s)	IIIB	NA	NA	NA	Blank(s)	Blank(s)	Blank(s)	Blank(s)	IIIB	Blank(s)	NA	NA	NA	Blank(s)	Blank(s)	Blank(s)	Stage III	Blank(s)	Blank(s)	Blank(s)	0	Unknown or not applicable	None; diagnosed at autopsy	No radiation and/or cancer-directed surgery
1196770	1	Breast	1st of 2 or more primaries	Breast	Married (including common law)	50-54 years	50 years	White	Spanish-Hispanic-Latino	Hispanic (All Races)	White	White	2010	C50.4-Upper-outer quadrant of breast	Moderately differentiated; Grade II	Blank(s)	Blank(s)	Right - origin of primary	8500/3: Infiltrating duct carcinoma, NOS	8500/3: Infiltrating duct carcinoma, NOS	5. All Other Cancer Types	Blank(s)	Blank(s)	Blank(s)	Blank(s)	IIIA	T3	N1mi	M0	Blank(s)	Blank(s)	Blank(s)	Blank(s)	IIIA	IIIA	T3	N1mi	M0	T3	N1	M0	N/A	Blank(s)	Blank(s)	Blank(s)	41	Unknown or not applicable	None; diagnosed at autopsy	Radiation after surgery
1196770	2	Breast	2nd of 2 or more primaries	Breast	Married (including common law)	50-54 years	50 years	White	Spanish-Hispanic-Latino	Hispanic (All Races)	White	White	2011	C50.4-Upper-outer quadrant of breast	Moderately differentiated; Grade II	Blank(s)	Blank(s)	Left - origin of primary	8500/3: Infiltrating duct carcinoma, NOS	8500/3: Infiltrating duct carcinoma, NOS	5. All Other Cancer Types	Blank(s)	Blank(s)	Blank(s)	Blank(s)	IIB	T2	N1mi	M0	Blank(s)	Blank(s)	Blank(s)	Blank(s)	IIB	IIB	T2	N1mi	M0	T2	N1	M0	N/A	Blank(s)	Blank(s)	Blank(s)	41	Unknown or not applicable	None; diagnosed at autopsy	Radiation after surgery
1196836	1	Breast	1st of 2 or more primaries	Breast	Divorced	60-64 years	64 years	White	Non-Spanish-Hispanic-Latino	Non-Hispanic White	White	White	2011	C50.9-Breast, NOS	Unknown	Blank(s)	Blank(s)	Right - origin of primary	8000/3: Neoplasm, malignant	8000/3: Neoplasm, malignant	5. All Other Cancer Types	Blank(s)	Blank(s)	Blank(s)	Blank(s)	IV	T3	N0	M1	Blank(s)	Blank(s)	Blank(s)	Blank(s)	IV	IV	T3	N0	M1	Any T, Mets	N3	M1	N/A	Blank(s)	Blank(s)	Blank(s)	0	Unknown or not applicable	None; diagnosed at autopsy	No radiation and/or cancer-directed surgery
1197142	1	Breast	1st of 2 or more primaries	Breast	Married (including common law)	60-64 years	64 years	White	Spanish-Hispanic-Latino	Hispanic (All Races)	White	White	2011	C50.5-Lower-outer quadrant of breast	Moderately differentiated; Grade II	Blank(s)	Blank(s)	Right - origin of primary	8500/3: Infiltrating duct carcinoma, NOS	8500/3: Infiltrating duct carcinoma, NOS	5. All Other Cancer Types	Blank(s)	Blank(s)	Blank(s)	Blank(s)	IA	T1c	N0	M0	Blank(s)	Blank(s)	Blank(s)	Blank(s)	I	I	T1c	N0	M0	T1c	N0	M0	N/A	Blank(s)	Blank(s)	Blank(s)	41	Unknown or not applicable	None; diagnosed at autopsy	No radiation and/or cancer-directed surgery
1197142	2	Breast	2nd of 2 or more primaries	Breast	Married (including common law)	70-74 years	71 years	White	Spanish-Hispanic-Latino	Hispanic (All Races)	White	White	2018	C50.4-Upper-outer quadrant of breast	Blank(s)	9	2	Left - origin of primary	8520/3: Lobular carcinoma, NOS	8520/3: Lobular carcinoma, NOS	5. All Other Cancer Types	T1c	N3a	M0	3B	Blank(s)	Blank(s)	Blank(s)	Blank(s)	Blank(s)	Blank(s)	Blank(s)	Blank(s)	Blank(s)	Blank(s)	Blank(s)	Blank(s)	Blank(s)	Blank(s)	Blank(s)	Blank(s)	Blank(s)	Blank(s)	Blank(s)	Blank(s)	41	Unknown or not applicable	None; diagnosed at autopsy	Radiation after surgery
1197204	1	Breast	1st of 2 or more primaries	Breast	Married (including common law)	50-54 years	53 years	White	Non-Spanish-Hispanic-Latino	Non-Hispanic White	White	White	2011	C50.5-Lower-outer quadrant of breast	Well differentiated; Grade I	Blank(s)	Blank(s)	Left - origin of primary	8522/3: Infiltrating duct and lobular carcinoma	8522/3: Infiltrating duct and lobular carcinoma	5. All Other Cancer Types	Blank(s)	Blank(s)	Blank(s)	Blank(s)	IA	T1c	N0	M0	Blank(s)	Blank(s)	Blank(s)	Blank(s)	I	I	T1c	N0	M0	T1c	N0	M0	N/A	Blank(s)	Blank(s)	Blank(s)	22	Unknown or not applicable	None; diagnosed at autopsy	Radiation after surgery
1197204	2	Breast	3rd of 3 or more primaries	Breast	Married (including common law)	60-64 years	61 years	White	Non-Spanish-Hispanic-Latino	Non-Hispanic White	White	White	2018	C50.4-Upper-outer quadrant of breast	Blank(s)	1	1	Left - origin of primary	8520/3: Lobular carcinoma, NOS	8520/3: Lobular carcinoma, NOS	5. All Other Cancer Types	T1c	N0	M0	1A	Blank(s)	Blank(s)	Blank(s)	Blank(s)	Blank(s)	Blank(s)	Blank(s)	Blank(s)	Blank(s)	Blank(s)	Blank(s)	Blank(s)	Blank(s)	Blank(s)	Blank(s)	Blank(s)	Blank(s)	Blank(s)	Blank(s)	Blank(s)	51	Unknown or not applicable	None; diagnosed at autopsy	No radiation and/or cancer-directed surgery
1197364	1	Breast	1st of 2 or more primaries	Breast	Married (including common law)	70-74 years	74 years	White	Non-Spanish-Hispanic-Latino	Non-Hispanic White	White	White	2011	C50.2-Upper-inner quadrant of breast	Unknown	Blank(s)	Blank(s)	Right - origin of primary	8480/3: Mucinous adenocarcinoma	8480/3: Mucinous adenocarcinoma	5. All Other Cancer Types	Blank(s)	Blank(s)	Blank(s)	Blank(s)	IA	T1b	N0(i-)	M0	Blank(s)	Blank(s)	Blank(s)	Blank(s)	I	I	T1b	N0(i-)	M0	T1b	N0	M0	N/A	Blank(s)	Blank(s)	Blank(s)	22	Unknown or not applicable	None; diagnosed at autopsy	Radiation after surgery
1197364	2	Pancreas	2nd of 2 or more primaries	Pancreas	Married (including common law)	80-84 years	80 years	White	Non-Spanish-Hispanic-Latino	Non-Hispanic White	White	White	2017	C25.0-Head of pancreas	Unknown	Blank(s)	Blank(s)	Not a paired site	8140/3: Adenocarcinoma, NOS	8140/3: Adenocarcinoma, NOS	5. All Other Cancer Types	Blank(s)	Blank(s)	Blank(s)	Blank(s)	Blank(s)	Blank(s)	Blank(s)	Blank(s)	1B	c2	c0	c0	Blank(s)	Blank(s)	Blank(s)	Blank(s)	Blank(s)	Blank(s)	Blank(s)	Blank(s)	Blank(s)	Blank(s)	Blank(s)	Blank(s)	0	None	None; diagnosed at autopsy	No radiation and/or cancer-directed surgery
1197391	1	Breast	1st of 2 or more primaries	Breast	Married (including common law)	40-44 years	44 years	White	Non-Spanish-Hispanic-Latino	Non-Hispanic White	White	White	2011	C50.8-Overlapping lesion of breast	Poorly differentiated; Grade III	Blank(s)	Blank(s)	Left - origin of primary	8500/3: Infiltrating duct carcinoma, NOS	8500/3: Infiltrating duct carcinoma, NOS	5. All Other Cancer Types	Blank(s)	Blank(s)	Blank(s)	Blank(s)	IIA	T2	N0	M0	Blank(s)	Blank(s)	Blank(s)	Blank(s)	IIA	IIA	T2	N0	M0	T2	N0	M0	N/A	Blank(s)	Blank(s)	Blank(s)	23	Unknown or not applicable	None; diagnosed at autopsy	Radiation after surgery
1197391	2	Breast	2nd of 2 or more primaries	Breast	Married (including common law)	45-49 years	45 years	White	Non-Spanish-Hispanic-Latino	Non-Hispanic White	White	White	2013	C50.9-Breast, NOS	Poorly differentiated; Grade III	Blank(s)	Blank(s)	Left - origin of primary	8520/3: Lobular carcinoma, NOS	8520/3: Lobular carcinoma, NOS	5. All Other Cancer Types	Blank(s)	Blank(s)	Blank(s)	Blank(s)	IIB	T3	N0	M0	Blank(s)	Blank(s)	Blank(s)	Blank(s)	IIB	IIB	T3	N0	M0	T3	N0	M0	N/A	Blank(s)	Blank(s)	Blank(s)	44	Unknown or not applicable	None; diagnosed at autopsy	No radiation and/or cancer-directed surgery
1197547	1	Breast	1st of 2 or more primaries	Breast	Widowed	70-74 years	72 years	Asian or Pacific Islander	Non-Spanish-Hispanic-Latino	Non-Hispanic Asian or Pacific Islander	Other (American Indian/AK Native, Asian/Pacific Islander)	Japanese	2011	C50.9-Breast, NOS	Poorly differentiated; Grade III	Blank(s)	Blank(s)	Right - origin of primary	8500/3: Infiltrating duct carcinoma, NOS	8500/3: Infiltrating duct carcinoma, NOS	5. All Other Cancer Types	Blank(s)	Blank(s)	Blank(s)	Blank(s)	IIB	T2	N1NOS	M0	Blank(s)	Blank(s)	Blank(s)	Blank(s)	IIB	IIB	T2	N1NOS	M0	T2	N1	M0	N/A	Blank(s)	Blank(s)	Blank(s)	0	Unknown or not applicable	None; diagnosed at autopsy	Radiation after surgery
1197547	2	Lung and Bronchus	2nd of 2 or more primaries	Lung and Bronchus	Married (including common law)	70-74 years	74 years	Asian or Pacific Islander	Non-Spanish-Hispanic-Latino	Non-Hispanic Asian or Pacific Islander	Other (American Indian/AK Native, Asian/Pacific Islander)	Japanese	2013	C34.1-Upper lobe, lung	Unknown	Blank(s)	Blank(s)	Right - origin of primary	8000/3: Neoplasm, malignant	8000/3: Neoplasm, malignant	5. All Other Cancer Types	Blank(s)	Blank(s)	Blank(s)	Blank(s)	IV	T2a	N2	M1b	Blank(s)	Blank(s)	Blank(s)	Blank(s)	IV	Blank(s)	T4	N2	M1	Blank(s)	Blank(s)	Blank(s)	N/A	Blank(s)	Blank(s)	Blank(s)	0	None	None; diagnosed at autopsy	No radiation and/or cancer-directed surgery
1197577	1	Breast	1st of 2 or more primaries	Breast	Divorced	60-64 years	63 years	White	Non-Spanish-Hispanic-Latino	Non-Hispanic White	White	White	2011	C50.2-Upper-inner quadrant of breast	Well differentiated; Grade I	Blank(s)	Blank(s)	Right - origin of primary	8500/3: Infiltrating duct carcinoma, NOS	8500/3: Infiltrating duct carcinoma, NOS	5. All Other Cancer Types	Blank(s)	Blank(s)	Blank(s)	Blank(s)	IIA	T1b	N1a	M0	Blank(s)	Blank(s)	Blank(s)	Blank(s)	IIA	IIA	T1b	N1a	M0	T1b	N1	M0	N/A	Blank(s)	Blank(s)	Blank(s)	22	Unknown or not applicable	None; diagnosed at autopsy	Radiation after surgery
1197577	2	Lung and Bronchus	2nd of 2 or more primaries	Lung and Bronchus	Unmarried or Domestic Partner	65-69 years	67 years	White	Non-Spanish-Hispanic-Latino	Non-Hispanic White	White	White	2015	C34.3-Lower lobe, lung	Poorly differentiated; Grade III	Blank(s)	Blank(s)	Right - origin of primary	8070/3: Squamous cell carcinoma, NOS	8070/3: Squamous cell carcinoma, NOS	5. All Other Cancer Types	Blank(s)	Blank(s)	Blank(s)	Blank(s)	IB	T2a	N0	M0	Blank(s)	Blank(s)	Blank(s)	Blank(s)	IB	Blank(s)	T2	N0	M0	Blank(s)	Blank(s)	Blank(s)	N/A	Blank(s)	Blank(s)	Blank(s)	33	4 or more regional lymph nodes removed	None; diagnosed at autopsy	No radiation and/or cancer-directed surgery
1197583	1	Breast	1st of 2 or more primaries	Breast	Married (including common law)	70-74 years	70 years	Asian or Pacific Islander	Non-Spanish-Hispanic-Latino	Non-Hispanic Asian or Pacific Islander	Other (American Indian/AK Native, Asian/Pacific Islander)	Asian Indian or Pakistani, NOS (1988+)	2011	C50.4-Upper-outer quadrant of breast	Moderately differentiated; Grade II	Blank(s)	Blank(s)	Left - origin of primary	8500/3: Infiltrating duct carcinoma, NOS	8500/3: Infiltrating duct carcinoma, NOS	5. All Other Cancer Types	Blank(s)	Blank(s)	Blank(s)	Blank(s)	IIA	T1c	N1a	M0	Blank(s)	Blank(s)	Blank(s)	Blank(s)	IIA	IIA	T1c	N1a	M0	T1c	N1	M0	N/A	Blank(s)	Blank(s)	Blank(s)	22	Unknown or not applicable	None; diagnosed at autopsy	Radiation after surgery
1197583	2	Rectosigmoid Junction	2nd of 2 or more primaries	Rectosigmoid Junction	Married (including common law)	70-74 years	71 years	Asian or Pacific Islander	Non-Spanish-Hispanic-Latino	Non-Hispanic Asian or Pacific Islander	Other (American Indian/AK Native, Asian/Pacific Islander)	Asian Indian or Pakistani, NOS (1988+)	2012	C19.9-Rectosigmoid junction	Unknown	Blank(s)	Blank(s)	Not a paired site	8140/3: Adenocarcinoma, NOS	8140/3: Adenocarcinoma, NOS	5. All Other Cancer Types	Blank(s)	Blank(s)	Blank(s)	Blank(s)	IVB	T3	N1NOS	M1b	Blank(s)	Blank(s)	Blank(s)	Blank(s)	IV	Blank(s)	T3	N1	M1	Blank(s)	Blank(s)	Blank(s)	N/A	Blank(s)	Blank(s)	Blank(s)	0	None	None; diagnosed at autopsy	No radiation and/or cancer-directed surgery
1197802	1	Breast	1st of 2 or more primaries	Breast	Married (including common law)	50-54 years	52 years	White	Non-Spanish-Hispanic-Latino	Non-Hispanic White	White	White	2011	C50.9-Breast, NOS	Moderately differentiated; Grade II	Blank(s)	Blank(s)	Left - origin of primary	8530/3: Inflammatory carcinoma	8530/3: Inflammatory carcinoma	5. All Other Cancer Types	Blank(s)	Blank(s)	Blank(s)	Blank(s)	IIIB	T4d	N1	M0	Blank(s)	Blank(s)	Blank(s)	Blank(s)	IIIB	IIIB	T4d	N1	M0	T4d	N1	M0	N/A	Blank(s)	Blank(s)	Blank(s)	51	Unknown or not applicable	None; diagnosed at autopsy	No radiation and/or cancer-directed surgery
1197802	2	Breast	2nd of 2 or more primaries	Breast	Married (including common law)	50-54 years	53 years	White	Non-Spanish-Hispanic-Latino	Non-Hispanic White	White	White	2012	C50.9-Breast, NOS	Poorly differentiated; Grade III	Blank(s)	Blank(s)	Right - origin of primary	8530/3: Inflammatory carcinoma	8530/3: Inflammatory carcinoma	5. All Other Cancer Types	Blank(s)	Blank(s)	Blank(s)	Blank(s)	IV	T4d	N3NOS	M1	Blank(s)	Blank(s)	Blank(s)	Blank(s)	IV	IV	T4d	N3NOS	M1	Any T, Mets	N3	M1	N/A	Blank(s)	Blank(s)	Blank(s)	51	Unknown or not applicable	None; diagnosed at autopsy	Radiation after surgery
1197843	1	Breast	1st of 2 or more primaries	Breast	Widowed	65-69 years	66 years	White	Non-Spanish-Hispanic-Latino	Non-Hispanic White	White	White	2011	C50.8-Overlapping lesion of breast	Poorly differentiated; Grade III	Blank(s)	Blank(s)	Left - origin of primary	8523/3: Infiltrating duct mixed with other types of carcinoma	8523/3: Infiltrating duct mixed with other types of carcinoma	5. All Other Cancer Types	Blank(s)	Blank(s)	Blank(s)	Blank(s)	IIA	T2	N0(i+)	M0	Blank(s)	Blank(s)	Blank(s)	Blank(s)	IIA	IIA	T2	N0(i+)	M0	T2	N0	M0	N/A	Blank(s)	Blank(s)	Blank(s)	76	Unknown or not applicable	None; diagnosed at autopsy	No radiation and/or cancer-directed surgery
1198225	1	Breast	1st of 2 or more primaries	Breast	Married (including common law)	75-79 years	76 years	Asian or Pacific Islander	Non-Spanish-Hispanic-Latino	Non-Hispanic Asian or Pacific Islander	Other (American Indian/AK Native, Asian/Pacific Islander)	Chinese	2011	C50.4-Upper-outer quadrant of breast	Moderately differentiated; Grade II	Blank(s)	Blank(s)	Left - origin of primary	8500/3: Infiltrating duct carcinoma, NOS	8500/3: Infiltrating duct carcinoma, NOS	5. All Other Cancer Types	Blank(s)	Blank(s)	Blank(s)	Blank(s)	IA	T1b	N0(i+)	M0	Blank(s)	Blank(s)	Blank(s)	Blank(s)	I	I	T1b	N0(i+)	M0	T1b	N0	M0	N/A	Blank(s)	Blank(s)	Blank(s)	22	Unknown or not applicable	None; diagnosed at autopsy	No radiation and/or cancer-directed surgery
1198225	2	Breast	2nd of 2 or more primaries	Breast	Married (including common law)	75-79 years	79 years	Asian or Pacific Islander	Non-Spanish-Hispanic-Latino	Non-Hispanic Asian or Pacific Islander	Other (American Indian/AK Native, Asian/Pacific Islander)	Chinese	2014	C50.8-Overlapping lesion of breast	Moderately differentiated; Grade II	Blank(s)	Blank(s)	Right - origin of primary	8500/3: Infiltrating duct carcinoma, NOS	8500/3: Infiltrating duct carcinoma, NOS	5. All Other Cancer Types	Blank(s)	Blank(s)	Blank(s)	Blank(s)	IIA	T2	N0(i-)	M0	Blank(s)	Blank(s)	Blank(s)	Blank(s)	IIA	IIA	T2	N0(i-)	M0	T2	N0	M0	N/A	Blank(s)	Blank(s)	Blank(s)	20	Unknown or not applicable	None; diagnosed at autopsy	No radiation and/or cancer-directed surgery
1198317	1	Breast	1st of 2 or more primaries	Breast	Single (never married)	70-74 years	73 years	Asian or Pacific Islander	Non-Spanish-Hispanic-Latino	Non-Hispanic Asian or Pacific Islander	Other (American Indian/AK Native, Asian/Pacific Islander)	Chinese	2011	C50.4-Upper-outer quadrant of breast	Poorly differentiated; Grade III	Blank(s)	Blank(s)	Right - origin of primary	8500/3: Infiltrating duct carcinoma, NOS	8500/3: Infiltrating duct carcinoma, NOS	5. All Other Cancer Types	Blank(s)	Blank(s)	Blank(s)	Blank(s)	IA	T1a	N0	M0	Blank(s)	Blank(s)	Blank(s)	Blank(s)	I	I	T1a	N0	M0	T1a	N0	M0	N/A	Blank(s)	Blank(s)	Blank(s)	22	Unknown or not applicable	None; diagnosed at autopsy	Radiation after surgery
1198317	2	Breast	2nd of 2 or more primaries	Breast	Divorced	70-74 years	74 years	Asian or Pacific Islander	Non-Spanish-Hispanic-Latino	Non-Hispanic Asian or Pacific Islander	Other (American Indian/AK Native, Asian/Pacific Islander)	Chinese	2012	C50.5-Lower-outer quadrant of breast	Moderately differentiated; Grade II	Blank(s)	Blank(s)	Left - origin of primary	8500/3: Infiltrating duct carcinoma, NOS	8500/3: Infiltrating duct carcinoma, NOS	5. All Other Cancer Types	Blank(s)	Blank(s)	Blank(s)	Blank(s)	IA	T1c	N0(i-)	M0	Blank(s)	Blank(s)	Blank(s)	Blank(s)	I	I	T1c	N0(i-)	M0	T1c	N0	M0	N/A	Blank(s)	Blank(s)	Blank(s)	23	Unknown or not applicable	None; diagnosed at autopsy	Radiation after surgery
1198577	1	Breast	1st of 2 or more primaries	Breast	Divorced	50-54 years	50 years	Black	Non-Spanish-Hispanic-Latino	Non-Hispanic Black	Black	Black	2011	C50.8-Overlapping lesion of breast	Poorly differentiated; Grade III	Blank(s)	Blank(s)	Left - origin of primary	8500/3: Infiltrating duct carcinoma, NOS	8500/3: Infiltrating duct carcinoma, NOS	5. All Other Cancer Types	Blank(s)	Blank(s)	Blank(s)	Blank(s)	IIIC	T1c	N3a	M0	Blank(s)	Blank(s)	Blank(s)	Blank(s)	IIIC	IIIC	T1c	N3a	M0	T1c	N3	M0	N/A	Blank(s)	Blank(s)	Blank(s)	22	Unknown or not applicable	None; diagnosed at autopsy	Radiation after surgery
1198577	2	Breast	2nd of 2 or more primaries	Breast	Divorced	55-59 years	55 years	Black	Non-Spanish-Hispanic-Latino	Non-Hispanic Black	Black	Black	2016	C50.2-Upper-inner quadrant of breast	Poorly differentiated; Grade III	Blank(s)	Blank(s)	Right - origin of primary	8500/3: Infiltrating duct carcinoma, NOS	8500/3: Infiltrating duct carcinoma, NOS	5. All Other Cancer Types	Blank(s)	Blank(s)	Blank(s)	Blank(s)	Blank(s)	Blank(s)	Blank(s)	Blank(s)	3C	p2	p3A	c0	Blank(s)	Blank(s)	Blank(s)	Blank(s)	Blank(s)	Blank(s)	Blank(s)	Blank(s)	Blank(s)	Blank(s)	Blank(s)	Blank(s)	42	Unknown or not applicable	None; diagnosed at autopsy	Radiation after surgery
1198577	3	Acute Myeloid Leukemia	3rd of 3 or more primaries	Acute Myeloid Leukemia	Divorced	55-59 years	57 years	Black	Non-Spanish-Hispanic-Latino	Non-Hispanic Black	Black	Black	2018	C42.1-Bone marrow	Blank(s)	8	8	Not a paired site	9920/3: Therapy-related myeloid neoplasm	9920/3: Therapy-related myeloid neoplasm	5. All Other Cancer Types	88	88	88	88	Blank(s)	Blank(s)	Blank(s)	Blank(s)	Blank(s)	Blank(s)	Blank(s)	Blank(s)	Blank(s)	Blank(s)	Blank(s)	Blank(s)	Blank(s)	Blank(s)	Blank(s)	Blank(s)	Blank(s)	Blank(s)	Blank(s)	Blank(s)	98	Unknown or not applicable	None; diagnosed at autopsy	No radiation and/or cancer-directed surgery
1199000	1	Breast	1st of 2 or more primaries	Breast	Married (including common law)	60-64 years	62 years	Asian or Pacific Islander	Non-Spanish-Hispanic-Latino	Non-Hispanic Asian or Pacific Islander	Other (American Indian/AK Native, Asian/Pacific Islander)	Filipino	2011	C50.2-Upper-inner quadrant of breast	Moderately differentiated; Grade II	Blank(s)	Blank(s)	Left - origin of primary	8500/3: Infiltrating duct carcinoma, NOS	8500/3: Infiltrating duct carcinoma, NOS	5. All Other Cancer Types	Blank(s)	Blank(s)	Blank(s)	Blank(s)	IA	T1c	N0	M0	Blank(s)	Blank(s)	Blank(s)	Blank(s)	I	I	T1c	N0	M0	T1c	N0	M0	N/A	Blank(s)	Blank(s)	Blank(s)	22	Unknown or not applicable	None; diagnosed at autopsy	Radiation after surgery
1199000	2	Rectum	2nd of 2 or more primaries	Rectum	Married (including common law)	65-69 years	66 years	Asian or Pacific Islander	Non-Spanish-Hispanic-Latino	Non-Hispanic Asian or Pacific Islander	Other (American Indian/AK Native, Asian/Pacific Islander)	Filipino	2014	C20.9-Rectum, NOS	Moderately differentiated; Grade II	Blank(s)	Blank(s)	Not a paired site	8140/3: Adenocarcinoma, NOS	8140/3: Adenocarcinoma, NOS	5. All Other Cancer Types	Blank(s)	Blank(s)	Blank(s)	Blank(s)	0	Tis	N0	M0	Blank(s)	Blank(s)	Blank(s)	Blank(s)	0	Blank(s)	Tis	N0	M0	Blank(s)	Blank(s)	Blank(s)	N/A	Blank(s)	Blank(s)	Blank(s)	30	4 or more regional lymph nodes removed	None; diagnosed at autopsy	No radiation and/or cancer-directed surgery
1199055	1	Breast	1st of 2 or more primaries	Breast	Married (including common law)	65-69 years	68 years	Asian or Pacific Islander	Non-Spanish-Hispanic-Latino	Non-Hispanic Asian or Pacific Islander	Other (American Indian/AK Native, Asian/Pacific Islander)	Chinese	2011	C50.5-Lower-outer quadrant of breast	Poorly differentiated; Grade III	Blank(s)	Blank(s)	Left - origin of primary	8500/3: Infiltrating duct carcinoma, NOS	8500/3: Infiltrating duct carcinoma, NOS	5. All Other Cancer Types	Blank(s)	Blank(s)	Blank(s)	Blank(s)	IA	T1c	N0	M0	Blank(s)	Blank(s)	Blank(s)	Blank(s)	I	I	T1c	N0	M0	T1c	N0	M0	N/A	Blank(s)	Blank(s)	Blank(s)	23	Unknown or not applicable	None; diagnosed at autopsy	Radiation after surgery
1199055	2	Breast	2nd of 2 or more primaries	Breast	Married (including common law)	70-74 years	73 years	Asian or Pacific Islander	Non-Spanish-Hispanic-Latino	Non-Hispanic Asian or Pacific Islander	Other (American Indian/AK Native, Asian/Pacific Islander)	Chinese	2015	C50.4-Upper-outer quadrant of breast	Moderately differentiated; Grade II	Blank(s)	Blank(s)	Right - origin of primary	8500/3: Infiltrating duct carcinoma, NOS	8500/3: Infiltrating duct carcinoma, NOS	5. All Other Cancer Types	Blank(s)	Blank(s)	Blank(s)	Blank(s)	IA	T1a	N0	M0	Blank(s)	Blank(s)	Blank(s)	Blank(s)	I	I	T1a	N0	M0	T1a	N0	M0	N/A	Blank(s)	Blank(s)	Blank(s)	41	Unknown or not applicable	None; diagnosed at autopsy	No radiation and/or cancer-directed surgery
1199091	1	Breast	1st of 2 or more primaries	Breast	Widowed	85+ years	85 years	White	Non-Spanish-Hispanic-Latino	Non-Hispanic White	White	White	2011	C50.4-Upper-outer quadrant of breast	Poorly differentiated; Grade III	Blank(s)	Blank(s)	Left - origin of primary	8500/3: Infiltrating duct carcinoma, NOS	8500/3: Infiltrating duct carcinoma, NOS	5. All Other Cancer Types	Blank(s)	Blank(s)	Blank(s)	Blank(s)	IA	T1c	N0	M0	Blank(s)	Blank(s)	Blank(s)	Blank(s)	I	I	T1c	N0	M0	T1c	N0	M0	N/A	Blank(s)	Blank(s)	Blank(s)	22	Unknown or not applicable	None; diagnosed at autopsy	Radiation after surgery
1199091	2	Melanoma of the Skin	2nd of 2 or more primaries	Melanoma of the Skin	Widowed	85+ years	86 years	White	Non-Spanish-Hispanic-Latino	Non-Hispanic White	White	White	2011	C44.6-Skin of upper limb and shoulder	Unknown	Blank(s)	Blank(s)	Left - origin of primary	8743/3: Superficial spreading melanoma	8743/3: Superficial spreading melanoma	5. All Other Cancer Types	Blank(s)	Blank(s)	Blank(s)	Blank(s)	IA	T1a	N0	M0	Blank(s)	Blank(s)	Blank(s)	Blank(s)	IA	Blank(s)	T1a	N0	M0	Blank(s)	Blank(s)	Blank(s)	N/A	Blank(s)	Blank(s)	Blank(s)	45	None	None; diagnosed at autopsy	No radiation and/or cancer-directed surgery
1199234	1	Breast	1st of 2 or more primaries	Breast	Single (never married)	60-64 years	61 years	White	Non-Spanish-Hispanic-Latino	Non-Hispanic White	White	White	2010	C50.8-Overlapping lesion of breast	Well differentiated; Grade I	Blank(s)	Blank(s)	Right - origin of primary	8520/3: Lobular carcinoma, NOS	8520/3: Lobular carcinoma, NOS	5. All Other Cancer Types	Blank(s)	Blank(s)	Blank(s)	Blank(s)	IA	T1c	N0	M0	Blank(s)	Blank(s)	Blank(s)	Blank(s)	I	I	T1c	N0	M0	T1c	N0	M0	N/A	Blank(s)	Blank(s)	Blank(s)	0	Unknown or not applicable	None; diagnosed at autopsy	No radiation and/or cancer-directed surgery
1199234	2	Breast	2nd of 2 or more primaries	Breast	Single (never married)	65-69 years	68 years	White	Non-Spanish-Hispanic-Latino	Non-Hispanic White	White	White	2018	C50.9-Breast, NOS	Blank(s)	2	2	Right - origin of primary	8522/3: Infiltrating duct and lobular carcinoma	8522/3: Infiltrating duct and lobular carcinoma	5. All Other Cancer Types	T1b	N0	M0	1A	Blank(s)	Blank(s)	Blank(s)	Blank(s)	Blank(s)	Blank(s)	Blank(s)	Blank(s)	Blank(s)	Blank(s)	Blank(s)	Blank(s)	Blank(s)	Blank(s)	Blank(s)	Blank(s)	Blank(s)	Blank(s)	Blank(s)	Blank(s)	0	Unknown or not applicable	None; diagnosed at autopsy	No radiation and/or cancer-directed surgery
1199356	1	Breast	1st of 2 or more primaries	Breast	Divorced	55-59 years	56 years	Black	Non-Spanish-Hispanic-Latino	Non-Hispanic Black	Black	Black	2011	C50.4-Upper-outer quadrant of breast	Well differentiated; Grade I	Blank(s)	Blank(s)	Left - origin of primary	8500/3: Infiltrating duct carcinoma, NOS	8500/3: Infiltrating duct carcinoma, NOS	5. All Other Cancer Types	Blank(s)	Blank(s)	Blank(s)	Blank(s)	IIA	T2	N0(i-)	M0	Blank(s)	Blank(s)	Blank(s)	Blank(s)	IIA	IIA	T2	N0(i-)	M0	T2	N0	M0	N/A	Blank(s)	Blank(s)	Blank(s)	20	Unknown or not applicable	None; diagnosed at autopsy	Radiation after surgery
1199356	2	Breast	2nd of 2 or more primaries	Breast	Divorced	60-64 years	63 years	Black	Non-Spanish-Hispanic-Latino	Non-Hispanic Black	Black	Black	2018	C50.4-Upper-outer quadrant of breast	Blank(s)	H	2	Left - origin of primary	8500/3: Infiltrating duct carcinoma, NOS	8500/3: Infiltrating duct carcinoma, NOS	5. All Other Cancer Types	T1c	N0	M0	1B	Blank(s)	Blank(s)	Blank(s)	Blank(s)	Blank(s)	Blank(s)	Blank(s)	Blank(s)	Blank(s)	Blank(s)	Blank(s)	Blank(s)	Blank(s)	Blank(s)	Blank(s)	Blank(s)	Blank(s)	Blank(s)	Blank(s)	Blank(s)	44	Unknown or not applicable	None; diagnosed at autopsy	No radiation and/or cancer-directed surgery
1199506	1	Breast	1st of 2 or more primaries	Breast	Single (never married)	75-79 years	79 years	Black	Spanish-Hispanic-Latino	Hispanic (All Races)	Black	Black	2010	C50.9-Breast, NOS	Well differentiated; Grade I	Blank(s)	Blank(s)	Left - origin of primary	8520/3: Lobular carcinoma, NOS	8520/3: Lobular carcinoma, NOS	5. All Other Cancer Types	Blank(s)	Blank(s)	Blank(s)	Blank(s)	UNK Stage	TX	N0	M0	Blank(s)	Blank(s)	Blank(s)	Blank(s)	UNK Stage	UNK Stage	TX	N0	M0	TX Adjusted	NX Adjusted	M0	N/A	Blank(s)	Blank(s)	Blank(s)	0	Unknown or not applicable	None; diagnosed at autopsy	No radiation and/or cancer-directed surgery
1199506	2	Small Intestine	2nd of 2 or more primaries	Small Intestine	Married (including common law)	80-84 years	82 years	Black	Spanish-Hispanic-Latino	Hispanic (All Races)	Black	Black	2013	C17.0-Duodenum	Unknown	Blank(s)	Blank(s)	Not a paired site	8010/3: Carcinoma, NOS	8010/3: Carcinoma, NOS	5. All Other Cancer Types	Blank(s)	Blank(s)	Blank(s)	Blank(s)	I	T1NOS	N0	M0	Blank(s)	Blank(s)	Blank(s)	Blank(s)	I	Blank(s)	T1	N0	M0	Blank(s)	Blank(s)	Blank(s)	N/A	Blank(s)	Blank(s)	Blank(s)	0	None	Non-primary surgical procedure to other regional sites	No radiation and/or cancer-directed surgery
1199539	1	Breast	1st of 2 or more primaries	Breast	Single (never married)	70-74 years	71 years	White	Non-Spanish-Hispanic-Latino	Non-Hispanic White	White	White	2010	C50.4-Upper-outer quadrant of breast	Moderately differentiated; Grade II	Blank(s)	Blank(s)	Left - origin of primary	8500/3: Infiltrating duct carcinoma, NOS	8500/3: Infiltrating duct carcinoma, NOS	5. All Other Cancer Types	Blank(s)	Blank(s)	Blank(s)	Blank(s)	IIIC	T3	N3a	M0	Blank(s)	Blank(s)	Blank(s)	Blank(s)	IIIC	IIIC	T3	N3a	M0	T3	N3	M0	N/A	Blank(s)	Blank(s)	Blank(s)	51	Unknown or not applicable	None; diagnosed at autopsy	Radiation after surgery
1199539	2	Thyroid	2nd of 2 or more primaries	Thyroid	Single (never married)	80-84 years	80 years	White	Non-Spanish-Hispanic-Latino	Non-Hispanic White	White	White	2018	C73.9-Thyroid gland	Blank(s)	9	9	Left - origin of primary	8260/3: Papillary adenocarcinoma, NOS	8260/3: Papillary adenocarcinoma, NOS	5. All Other Cancer Types	T2	N0a	M0	1	Blank(s)	Blank(s)	Blank(s)	Blank(s)	Blank(s)	Blank(s)	Blank(s)	Blank(s)	Blank(s)	Blank(s)	Blank(s)	Blank(s)	Blank(s)	Blank(s)	Blank(s)	Blank(s)	Blank(s)	Blank(s)	Blank(s)	Blank(s)	0	None	None; diagnosed at autopsy	No radiation and/or cancer-directed surgery
1199660	1	Breast	1st of 2 or more primaries	Breast	Widowed	75-79 years	75 years	Black	Non-Spanish-Hispanic-Latino	Non-Hispanic Black	Black	Black	2011	C50.1-Central portion of breast	Moderately differentiated; Grade II	Blank(s)	Blank(s)	Right - origin of primary	8500/3: Infiltrating duct carcinoma, NOS	8500/3: Infiltrating duct carcinoma, NOS	5. All Other Cancer Types	Blank(s)	Blank(s)	Blank(s)	Blank(s)	IA	T1c	N0(i-)	M0	Blank(s)	Blank(s)	Blank(s)	Blank(s)	I	I	T1c	N0(i-)	M0	T1c	N0	M0	N/A	Blank(s)	Blank(s)	Blank(s)	41	Unknown or not applicable	None; diagnosed at autopsy	No radiation and/or cancer-directed surgery
1199660	2	Breast	2nd of 2 or more primaries	Breast	Widowed	75-79 years	76 years	Black	Non-Spanish-Hispanic-Latino	Non-Hispanic Black	Black	Black	2011	C50.9-Breast, NOS	Well differentiated; Grade I	Blank(s)	Blank(s)	Left - origin of primary	8500/3: Infiltrating duct carcinoma, NOS	8500/3: Infiltrating duct carcinoma, NOS	5. All Other Cancer Types	Blank(s)	Blank(s)	Blank(s)	Blank(s)	IA	T1b	N0(i+)	M0	Blank(s)	Blank(s)	Blank(s)	Blank(s)	I	I	T1b	N0(i+)	M0	T1b	N0	M0	N/A	Blank(s)	Blank(s)	Blank(s)	40	Unknown or not applicable	None; diagnosed at autopsy	No radiation and/or cancer-directed surgery
1199876	1	Breast	1st of 2 or more primaries	Breast	Single (never married)	75-79 years	78 years	Black	Non-Spanish-Hispanic-Latino	Non-Hispanic Black	Black	Black	2010	C50.2-Upper-inner quadrant of breast	Poorly differentiated; Grade III	Blank(s)	Blank(s)	Right - origin of primary	8500/3: Infiltrating duct carcinoma, NOS	8500/3: Infiltrating duct carcinoma, NOS	5. All Other Cancer Types	Blank(s)	Blank(s)	Blank(s)	Blank(s)	IIA	T2	N0	M0	Blank(s)	Blank(s)	Blank(s)	Blank(s)	IIA	IIA	T2	N0	M0	T2	N0	M0	N/A	Blank(s)	Blank(s)	Blank(s)	41	Unknown or not applicable	None; diagnosed at autopsy	No radiation and/or cancer-directed surgery
1199876	2	Corpus Uteri	2nd of 2 or more primaries	Corpus Uteri	Single (never married)	80-84 years	81 years	Black	Non-Spanish-Hispanic-Latino	Non-Hispanic Black	Black	Black	2014	C54.1-Endometrium	Unknown	Blank(s)	Blank(s)	Not a paired site	8380/3: Endometrioid carcinoma	8380/3: Endometrioid carcinoma	5. All Other Cancer Types	Blank(s)	Blank(s)	Blank(s)	Blank(s)	IIIB	T3b	N0	M0	Blank(s)	Blank(s)	Blank(s)	Blank(s)	IIIB	Blank(s)	T3b	N0	M0	Blank(s)	Blank(s)	Blank(s)	N/A	Blank(s)	Blank(s)	Blank(s)	50	4 or more regional lymph nodes removed	None; diagnosed at autopsy	No radiation and/or cancer-directed surgery
1200520	1	Breast	1st of 2 or more primaries	Breast	Married (including common law)	50-54 years	50 years	Black	Non-Spanish-Hispanic-Latino	Non-Hispanic Black	Black	Black	2010	C50.9-Breast, NOS	Moderately differentiated; Grade II	Blank(s)	Blank(s)	Left - origin of primary	8500/3: Infiltrating duct carcinoma, NOS	8500/3: Infiltrating duct carcinoma, NOS	5. All Other Cancer Types	Blank(s)	Blank(s)	Blank(s)	Blank(s)	IA	T1a	N0	M0	Blank(s)	Blank(s)	Blank(s)	Blank(s)	I	I	T1a	N0	M0	T1a	N0	M0	N/A	Blank(s)	Blank(s)	Blank(s)	41	Unknown or not applicable	None; diagnosed at autopsy	No radiation and/or cancer-directed surgery
1200520	2	Brain	2nd of 2 or more primaries	Brain	Separated	50-54 years	53 years	Black	Non-Spanish-Hispanic-Latino	Non-Hispanic Black	Black	Black	2013	C71.9-Brain, NOS	Unknown	Blank(s)	Blank(s)	Not a paired site	8000/3: Neoplasm, malignant	8000/3: Neoplasm, malignant	1.6 Other Malignant Brain/ONS	Blank(s)	Blank(s)	Blank(s)	Blank(s)	NA	NA	NA	NA	Blank(s)	Blank(s)	Blank(s)	Blank(s)	NA	Blank(s)	NA	NA	NA	Blank(s)	Blank(s)	Blank(s)	N/A	Blank(s)	Blank(s)	Blank(s)	0	Unknown or not applicable	None; diagnosed at autopsy	No radiation and/or cancer-directed surgery
1200609	1	Breast	1st of 2 or more primaries	Breast	Divorced	60-64 years	63 years	White	Non-Spanish-Hispanic-Latino	Non-Hispanic White	White	White	2011	C50.4-Upper-outer quadrant of breast	Well differentiated; Grade I	Blank(s)	Blank(s)	Left - origin of primary	8522/3: Infiltrating duct and lobular carcinoma	8522/3: Infiltrating duct and lobular carcinoma	5. All Other Cancer Types	Blank(s)	Blank(s)	Blank(s)	Blank(s)	IA	T1b	N0	M0	Blank(s)	Blank(s)	Blank(s)	Blank(s)	I	I	T1b	N0	M0	T1b	N0	M0	N/A	Blank(s)	Blank(s)	Blank(s)	22	Unknown or not applicable	None; diagnosed at autopsy	Radiation after surgery
1200609	2	Lung and Bronchus	2nd of 2 or more primaries	Lung and Bronchus	Single (never married)	65-69 years	66 years	White	Non-Spanish-Hispanic-Latino	Non-Hispanic White	White	White	2014	C34.1-Upper lobe, lung	Unknown	Blank(s)	Blank(s)	Right - origin of primary	8140/3: Adenocarcinoma, NOS	8140/3: Adenocarcinoma, NOS	5. All Other Cancer Types	Blank(s)	Blank(s)	Blank(s)	Blank(s)	IB	T2a	N0	M0	Blank(s)	Blank(s)	Blank(s)	Blank(s)	IB	Blank(s)	T2	N0	M0	Blank(s)	Blank(s)	Blank(s)	N/A	Blank(s)	Blank(s)	Blank(s)	33	4 or more regional lymph nodes removed	None; diagnosed at autopsy	No radiation and/or cancer-directed surgery
1200807	1	Breast	1st of 2 or more primaries	Breast	Single (never married)	70-74 years	70 years	White	Non-Spanish-Hispanic-Latino	Non-Hispanic White	White	White	2011	C50.4-Upper-outer quadrant of breast	Well differentiated; Grade I	Blank(s)	Blank(s)	Left - origin of primary	8520/3: Lobular carcinoma, NOS	8520/3: Lobular carcinoma, NOS	5. All Other Cancer Types	Blank(s)	Blank(s)	Blank(s)	Blank(s)	IA	T1c	N0	M0	Blank(s)	Blank(s)	Blank(s)	Blank(s)	I	I	T1c	N0	M0	T1c	N0	M0	N/A	Blank(s)	Blank(s)	Blank(s)	20	Unknown or not applicable	None; diagnosed at autopsy	Radiation after surgery
1200807	2	Lung and Bronchus	2nd of 2 or more primaries	Lung and Bronchus	Divorced	70-74 years	72 years	White	Non-Spanish-Hispanic-Latino	Non-Hispanic White	White	White	2013	C34.3-Lower lobe, lung	Moderately differentiated; Grade II	Blank(s)	Blank(s)	Right - origin of primary	8250/3: Bronchiolo-alveolar adenocarcinoma, NOS	8250/3: Bronchiolo-alveolar adenocarcinoma, NOS	5. All Other Cancer Types	Blank(s)	Blank(s)	Blank(s)	Blank(s)	IA	T1a	N0	M0	Blank(s)	Blank(s)	Blank(s)	Blank(s)	IA	Blank(s)	T1	N0	M0	Blank(s)	Blank(s)	Blank(s)	N/A	Blank(s)	Blank(s)	Blank(s)	30	4 or more regional lymph nodes removed	None; diagnosed at autopsy	No radiation and/or cancer-directed surgery
1201016	1	Breast	1st of 2 or more primaries	Breast	Married (including common law)	65-69 years	67 years	White	Non-Spanish-Hispanic-Latino	Non-Hispanic White	White	White	2011	C50.4-Upper-outer quadrant of breast	Moderately differentiated; Grade II	Blank(s)	Blank(s)	Left - origin of primary	8500/3: Infiltrating duct carcinoma, NOS	8500/3: Infiltrating duct carcinoma, NOS	5. All Other Cancer Types	Blank(s)	Blank(s)	Blank(s)	Blank(s)	IA	T1b	N0	M0	Blank(s)	Blank(s)	Blank(s)	Blank(s)	I	I	T1b	N0	M0	T1b	N0	M0	N/A	Blank(s)	Blank(s)	Blank(s)	22	Unknown or not applicable	None; diagnosed at autopsy	Radiation after surgery
1201080	1	Breast	1st of 2 or more primaries	Breast	Divorced	50-54 years	52 years	White	Non-Spanish-Hispanic-Latino	Non-Hispanic White	White	White	2011	C50.4-Upper-outer quadrant of breast	Poorly differentiated; Grade III	Blank(s)	Blank(s)	Right - origin of primary	8500/3: Infiltrating duct carcinoma, NOS	8500/3: Infiltrating duct carcinoma, NOS	5. All Other Cancer Types	Blank(s)	Blank(s)	Blank(s)	Blank(s)	IIA	T2	N0	M0	Blank(s)	Blank(s)	Blank(s)	Blank(s)	IIA	IIA	T2	N0	M0	T2	N0	M0	N/A	Blank(s)	Blank(s)	Blank(s)	22	Unknown or not applicable	None; diagnosed at autopsy	Radiation after surgery
1201080	2	Ovary	2nd of 2 or more primaries	Ovary	Divorced	50-54 years	53 years	White	Non-Spanish-Hispanic-Latino	Non-Hispanic White	White	White	2012	C56.9-Ovary	Undifferentiated; anaplastic; Grade IV	Blank(s)	Blank(s)	Bilateral, single primary	8441/3: Serous cystadenocarcinoma, NOS	8441/3: Serous cystadenocarcinoma, NOS	5. All Other Cancer Types	Blank(s)	Blank(s)	Blank(s)	Blank(s)	IIIC	T3c	N1	M0	Blank(s)	Blank(s)	Blank(s)	Blank(s)	IIIC	Blank(s)	T3c	N1	M0	Blank(s)	Blank(s)	Blank(s)	N/A	Blank(s)	Blank(s)	Blank(s)	57	4 or more regional lymph nodes removed	None; diagnosed at autopsy	No radiation and/or cancer-directed surgery
1201994	1	Breast	1st of 2 or more primaries	Breast	Unknown	75-79 years	76 years	White	Non-Spanish-Hispanic-Latino	Non-Hispanic White	White	White	2011	C50.3-Lower-inner quadrant of breast	Poorly differentiated; Grade III	Blank(s)	Blank(s)	Left - origin of primary	8522/3: Infiltrating duct and lobular carcinoma	8522/3: Infiltrating duct and lobular carcinoma	5. All Other Cancer Types	Blank(s)	Blank(s)	Blank(s)	Blank(s)	IIA	T2	N0	M0	Blank(s)	Blank(s)	Blank(s)	Blank(s)	IIA	IIA	T2	N0	M0	T2	N0	M0	N/A	Blank(s)	Blank(s)	Blank(s)	23	Unknown or not applicable	None; diagnosed at autopsy	Radiation after surgery
1201994	2	Corpus Uteri	2nd of 2 or more primaries	Corpus Uteri	Widowed	80-84 years	82 years	White	Non-Spanish-Hispanic-Latino	Non-Hispanic White	White	White	2017	C54.1-Endometrium	Poorly differentiated; Grade III	Blank(s)	Blank(s)	Not a paired site	8980/3: Carcinosarcoma, NOS	8980/3: Carcinosarcoma, NOS	5. All Other Cancer Types	Blank(s)	Blank(s)	Blank(s)	Blank(s)	Blank(s)	Blank(s)	Blank(s)	Blank(s)	1B	p1B	c0	c0	Blank(s)	Blank(s)	Blank(s)	Blank(s)	Blank(s)	Blank(s)	Blank(s)	Blank(s)	Blank(s)	Blank(s)	Blank(s)	Blank(s)	50	None	None; diagnosed at autopsy	Radiation after surgery
1202042	1	Breast	1st of 2 or more primaries	Breast	Married (including common law)	55-59 years	58 years	White	Non-Spanish-Hispanic-Latino	Non-Hispanic White	White	White	2011	C50.4-Upper-outer quadrant of breast	Moderately differentiated; Grade II	Blank(s)	Blank(s)	Right - origin of primary	8520/3: Lobular carcinoma, NOS	8520/3: Lobular carcinoma, NOS	5. All Other Cancer Types	Blank(s)	Blank(s)	Blank(s)	Blank(s)	IIIC	T3	N3a	M0	Blank(s)	Blank(s)	Blank(s)	Blank(s)	IIIC	IIIC	T3	N3a	M0	T3	N3	M0	N/A	Blank(s)	Blank(s)	Blank(s)	44	Unknown or not applicable	None; diagnosed at autopsy	Radiation after surgery
1202042	2	Gum and Other Mouth	2nd of 2 or more primaries	Gum and Other Mouth	Married (including common law)	60-64 years	63 years	White	Non-Spanish-Hispanic-Latino	Non-Hispanic White	White	White	2016	C06.0-Cheek mucosa	Well differentiated; Grade I	Blank(s)	Blank(s)	Right - origin of primary	8070/3: Squamous cell carcinoma, NOS	8070/3: Squamous cell carcinoma, NOS	5. All Other Cancer Types	Blank(s)	Blank(s)	Blank(s)	Blank(s)	Blank(s)	Blank(s)	Blank(s)	Blank(s)	1	c1	c0	c0	Blank(s)	Blank(s)	Blank(s)	Blank(s)	Blank(s)	Blank(s)	Blank(s)	Blank(s)	Blank(s)	Blank(s)	Blank(s)	Blank(s)	27	None	None; diagnosed at autopsy	No radiation and/or cancer-directed surgery
1202067	1	Breast	1st of 2 or more primaries	Breast	Married (including common law)	80-84 years	80 years	White	Non-Spanish-Hispanic-Latino	Non-Hispanic White	White	White	2011	C50.2-Upper-inner quadrant of breast	Moderately differentiated; Grade II	Blank(s)	Blank(s)	Left - origin of primary	8522/3: Infiltrating duct and lobular carcinoma	8522/3: Infiltrating duct and lobular carcinoma	5. All Other Cancer Types	Blank(s)	Blank(s)	Blank(s)	Blank(s)	IIIA	T3	N2a	M0	Blank(s)	Blank(s)	Blank(s)	Blank(s)	IIIA	IIIA	T3	N2a	M0	T3	N2	M0	N/A	Blank(s)	Blank(s)	Blank(s)	41	Unknown or not applicable	None; diagnosed at autopsy	Radiation after surgery
1202067	2	Soft Tissue including Heart	2nd of 2 or more primaries	Soft Tissue including Heart	Married (including common law)	85+ years	88 years	White	Non-Spanish-Hispanic-Latino	Non-Hispanic White	White	White	2018	C49.0-Conn, subcutaneous, other soft tis: head, face, neck	Blank(s)	9	9	Not a paired site	8802/3: Giant cell sarcoma	8802/3: Giant cell sarcoma	5. All Other Cancer Types	TX	N0	M0	88	Blank(s)	Blank(s)	Blank(s)	Blank(s)	Blank(s)	Blank(s)	Blank(s)	Blank(s)	Blank(s)	Blank(s)	Blank(s)	Blank(s)	Blank(s)	Blank(s)	Blank(s)	Blank(s)	Blank(s)	Blank(s)	Blank(s)	Blank(s)	0	None	None; diagnosed at autopsy	No radiation and/or cancer-directed surgery
1202346	1	Breast	1st of 2 or more primaries	Breast	Widowed	70-74 years	72 years	White	Spanish-Hispanic-Latino	Hispanic (All Races)	White	White	2011	C50.1-Central portion of breast	Poorly differentiated; Grade III	Blank(s)	Blank(s)	Left - origin of primary	8500/3: Infiltrating duct carcinoma, NOS	8500/3: Infiltrating duct carcinoma, NOS	5. All Other Cancer Types	Blank(s)	Blank(s)	Blank(s)	Blank(s)	IIB	T2	N1mi	M0	Blank(s)	Blank(s)	Blank(s)	Blank(s)	IIB	IIB	T2	N1mi	M0	T2	N1	M0	N/A	Blank(s)	Blank(s)	Blank(s)	41	Unknown or not applicable	None; diagnosed at autopsy	No radiation and/or cancer-directed surgery
1202346	2	Ascending Colon	2nd of 2 or more primaries	Ascending Colon	Widowed	70-74 years	73 years	White	Spanish-Hispanic-Latino	Hispanic (All Races)	White	White	2012	C18.2-Ascending colon	Moderately differentiated; Grade II	Blank(s)	Blank(s)	Not a paired site	8140/3: Adenocarcinoma, NOS	8140/3: Adenocarcinoma, NOS	5. All Other Cancer Types	Blank(s)	Blank(s)	Blank(s)	Blank(s)	IIA	T3	N0	M0	Blank(s)	Blank(s)	Blank(s)	Blank(s)	IIA	Blank(s)	T3	N0	M0	Blank(s)	Blank(s)	Blank(s)	N/A	Blank(s)	Blank(s)	Blank(s)	40	4 or more regional lymph nodes removed	None; diagnosed at autopsy	No radiation and/or cancer-directed surgery
1202600	1	Breast	1st of 2 or more primaries	Breast	Married (including common law)	75-79 years	77 years	Asian or Pacific Islander	Non-Spanish-Hispanic-Latino	Non-Hispanic Asian or Pacific Islander	Other (American Indian/AK Native, Asian/Pacific Islander)	Chinese	2011	C50.9-Breast, NOS	Poorly differentiated; Grade III	Blank(s)	Blank(s)	Right - origin of primary	8500/3: Infiltrating duct carcinoma, NOS	8500/3: Infiltrating duct carcinoma, NOS	5. All Other Cancer Types	Blank(s)	Blank(s)	Blank(s)	Blank(s)	IV	T1c	N0	M1	Blank(s)	Blank(s)	Blank(s)	Blank(s)	IV	IV	T1c	N0	M1	Any T, Mets	N0	M1	N/A	Blank(s)	Blank(s)	Blank(s)	0	Unknown or not applicable	None; diagnosed at autopsy	No radiation and/or cancer-directed surgery
1202600	2	Lung and Bronchus	2nd of 2 or more primaries	Lung and Bronchus	Married (including common law)	75-79 years	78 years	Asian or Pacific Islander	Non-Spanish-Hispanic-Latino	Non-Hispanic Asian or Pacific Islander	Other (American Indian/AK Native, Asian/Pacific Islander)	Chinese	2011	C34.9-Lung, NOS	Unknown	Blank(s)	Blank(s)	Paired site, but no information concerning laterality	8000/3: Neoplasm, malignant	8000/3: Neoplasm, malignant	5. All Other Cancer Types	Blank(s)	Blank(s)	Blank(s)	Blank(s)	UNK Stage	TX	NX	M0	Blank(s)	Blank(s)	Blank(s)	Blank(s)	UNK Stage	Blank(s)	TX	NX	MX	Blank(s)	Blank(s)	Blank(s)	N/A	Blank(s)	Blank(s)	Blank(s)	0	None	None; diagnosed at autopsy	No radiation and/or cancer-directed surgery
1202613	1	Breast	1st of 2 or more primaries	Breast	Married (including common law)	60-64 years	64 years	White	Non-Spanish-Hispanic-Latino	Non-Hispanic White	White	White	2011	C50.5-Lower-outer quadrant of breast	Moderately differentiated; Grade II	Blank(s)	Blank(s)	Left - origin of primary	8520/3: Lobular carcinoma, NOS	8520/3: Lobular carcinoma, NOS	5. All Other Cancer Types	Blank(s)	Blank(s)	Blank(s)	Blank(s)	IA	T1c	N0	M0	Blank(s)	Blank(s)	Blank(s)	Blank(s)	I	I	T1c	N0	M0	T1c	N0	M0	N/A	Blank(s)	Blank(s)	Blank(s)	23	Unknown or not applicable	None; diagnosed at autopsy	Radiation after surgery
1202613	2	Cervix Uteri	2nd of 2 or more primaries	Cervix Uteri	Married (including common law)	65-69 years	69 years	White	Non-Spanish-Hispanic-Latino	Non-Hispanic White	White	White	2016	C53.0-Endocervix	Well differentiated; Grade I	Blank(s)	Blank(s)	Not a paired site	8480/3: Mucinous adenocarcinoma	8480/3: Mucinous adenocarcinoma	5. All Other Cancer Types	Blank(s)	Blank(s)	Blank(s)	Blank(s)	Blank(s)	Blank(s)	Blank(s)	Blank(s)	1B1	p1B1	p0	c0	Blank(s)	Blank(s)	Blank(s)	Blank(s)	Blank(s)	Blank(s)	Blank(s)	Blank(s)	Blank(s)	Blank(s)	Blank(s)	Blank(s)	51	4 or more regional lymph nodes removed	None; diagnosed at autopsy	No radiation and/or cancer-directed surgery
1203307	1	Breast	1st of 2 or more primaries	Breast	Married (including common law)	65-69 years	66 years	White	Non-Spanish-Hispanic-Latino	Non-Hispanic White	White	White	2011	C50.8-Overlapping lesion of breast	Poorly differentiated; Grade III	Blank(s)	Blank(s)	Right - origin of primary	8500/3: Infiltrating duct carcinoma, NOS	8500/3: Infiltrating duct carcinoma, NOS	5. All Other Cancer Types	Blank(s)	Blank(s)	Blank(s)	Blank(s)	IIA	T2	N0	M0	Blank(s)	Blank(s)	Blank(s)	Blank(s)	IIA	IIA	T2	N0	M0	T2	N0	M0	N/A	Blank(s)	Blank(s)	Blank(s)	20	Unknown or not applicable	None; diagnosed at autopsy	Radiation after surgery
1203307	2	Stomach	2nd of 2 or more primaries	Stomach	Married (including common law)	70-74 years	72 years	White	Non-Spanish-Hispanic-Latino	Non-Hispanic White	White	White	2018	C16.0-Cardia, NOS	Blank(s)	9	3	Not a paired site	8140/3: Adenocarcinoma, NOS	8140/3: Adenocarcinoma, NOS	5. All Other Cancer Types	T1b	N0	M0	1A	Blank(s)	Blank(s)	Blank(s)	Blank(s)	Blank(s)	Blank(s)	Blank(s)	Blank(s)	Blank(s)	Blank(s)	Blank(s)	Blank(s)	Blank(s)	Blank(s)	Blank(s)	Blank(s)	Blank(s)	Blank(s)	Blank(s)	Blank(s)	31	4 or more regional lymph nodes removed	None; diagnosed at autopsy	No radiation and/or cancer-directed surgery
1203483	1	Breast	1st of 2 or more primaries	Breast	Single (never married)	85+ years	85 years	Asian or Pacific Islander	Non-Spanish-Hispanic-Latino	Non-Hispanic Asian or Pacific Islander	Other (American Indian/AK Native, Asian/Pacific Islander)	Japanese	2011	C50.4-Upper-outer quadrant of breast	Well differentiated; Grade I	Blank(s)	Blank(s)	Right - origin of primary	8500/3: Infiltrating duct carcinoma, NOS	8500/3: Infiltrating duct carcinoma, NOS	5. All Other Cancer Types	Blank(s)	Blank(s)	Blank(s)	Blank(s)	IA	T1b	N0(i-)	M0	Blank(s)	Blank(s)	Blank(s)	Blank(s)	I	I	T1b	N0(i-)	M0	T1b	N0	M0	N/A	Blank(s)	Blank(s)	Blank(s)	23	Unknown or not applicable	None; diagnosed at autopsy	Radiation after surgery
1203483	2	Ascending Colon	2nd of 2 or more primaries	Ascending Colon	Single (never married)	85+ years	91 years	Asian or Pacific Islander	Non-Spanish-Hispanic-Latino	Non-Hispanic Asian or Pacific Islander	Other (American Indian/AK Native, Asian/Pacific Islander)	Japanese	2017	C18.2-Ascending colon	Moderately differentiated; Grade II	Blank(s)	Blank(s)	Not a paired site	8263/3: Adenocarcinoma in tubulovillous adenoma	8263/3: Adenocarcinoma in tubulovillous adenoma	5. All Other Cancer Types	Blank(s)	Blank(s)	Blank(s)	Blank(s)	Blank(s)	Blank(s)	Blank(s)	Blank(s)	2A	p3	p0	c0	Blank(s)	Blank(s)	Blank(s)	Blank(s)	Blank(s)	Blank(s)	Blank(s)	Blank(s)	Blank(s)	Blank(s)	Blank(s)	Blank(s)	40	4 or more regional lymph nodes removed	None; diagnosed at autopsy	No radiation and/or cancer-directed surgery
1203546	1	Breast	1st of 2 or more primaries	Breast	Divorced	55-59 years	57 years	White	Non-Spanish-Hispanic-Latino	Non-Hispanic White	White	White	2011	C50.4-Upper-outer quadrant of breast	Well differentiated; Grade I	Blank(s)	Blank(s)	Left - origin of primary	8500/3: Infiltrating duct carcinoma, NOS	8500/3: Infiltrating duct carcinoma, NOS	5. All Other Cancer Types	Blank(s)	Blank(s)	Blank(s)	Blank(s)	IA	T1b	N0(i-)	M0	Blank(s)	Blank(s)	Blank(s)	Blank(s)	I	I	T1b	N0(i-)	M0	T1b	N0	M0	N/A	Blank(s)	Blank(s)	Blank(s)	22	Unknown or not applicable	None; diagnosed at autopsy	Radiation after surgery
1203546	2	Breast	2nd of 2 or more primaries	Breast	Unmarried or Domestic Partner	60-64 years	62 years	White	Non-Spanish-Hispanic-Latino	Non-Hispanic White	White	White	2017	C50.8-Overlapping lesion of breast	Moderately differentiated; Grade II	Blank(s)	Blank(s)	Right - origin of primary	8500/3: Infiltrating duct carcinoma, NOS	8500/3: Infiltrating duct carcinoma, NOS	5. All Other Cancer Types	Blank(s)	Blank(s)	Blank(s)	Blank(s)	Blank(s)	Blank(s)	Blank(s)	Blank(s)	1A	c1C	c0	c0	Blank(s)	Blank(s)	Blank(s)	Blank(s)	Blank(s)	Blank(s)	Blank(s)	Blank(s)	Blank(s)	Blank(s)	Blank(s)	Blank(s)	63	Unknown or not applicable	None; diagnosed at autopsy	No radiation and/or cancer-directed surgery
1204188	1	Breast	1st of 2 or more primaries	Breast	Married (including common law)	55-59 years	55 years	White	Spanish-Hispanic-Latino	Hispanic (All Races)	White	White	2011	C50.4-Upper-outer quadrant of breast	Poorly differentiated; Grade III	Blank(s)	Blank(s)	Left - origin of primary	8500/3: Infiltrating duct carcinoma, NOS	8500/3: Infiltrating duct carcinoma, NOS	5. All Other Cancer Types	Blank(s)	Blank(s)	Blank(s)	Blank(s)	IIIB	T4NOS	N2NOS	M0	Blank(s)	Blank(s)	Blank(s)	Blank(s)	IIIB	IIIB	T4NOS	N2NOS	M0	T4b	N2	M0	N/A	Blank(s)	Blank(s)	Blank(s)	52	Unknown or not applicable	None; diagnosed at autopsy	Radiation after surgery
1204188	2	Kidney	2nd of 2 or more primaries	Kidney and Renal Pelvis	Married (including common law)	55-59 years	55 years	White	Spanish-Hispanic-Latino	Hispanic (All Races)	White	White	2011	C64.9-Kidney, NOS	Unknown	Blank(s)	Blank(s)	Right - origin of primary	8316/3: Cyst-associated renal cell carcinoma	8316/3: Cyst-associated renal cell carcinoma	5. All Other Cancer Types	Blank(s)	Blank(s)	Blank(s)	Blank(s)	I	T1a	N0	M0	Blank(s)	Blank(s)	Blank(s)	Blank(s)	I	Blank(s)	T1a	N0	M0	Blank(s)	Blank(s)	Blank(s)	N/A	Blank(s)	Blank(s)	Blank(s)	50	None	None; diagnosed at autopsy	No radiation and/or cancer-directed surgery
1204382	1	Breast	1st of 2 or more primaries	Breast	Single (never married)	65-69 years	66 years	American Indian/Alaska Native	Non-Spanish-Hispanic-Latino	Non-Hispanic American Indian/Alaska Native	Other (American Indian/AK Native, Asian/Pacific Islander)	American Indian/Alaska Native	2011	C50.3-Lower-inner quadrant of breast	Moderately differentiated; Grade II	Blank(s)	Blank(s)	Left - origin of primary	8480/3: Mucinous adenocarcinoma	8480/3: Mucinous adenocarcinoma	5. All Other Cancer Types	Blank(s)	Blank(s)	Blank(s)	Blank(s)	IA	T1b	N0	M0	Blank(s)	Blank(s)	Blank(s)	Blank(s)	I	I	T1b	N0	M0	T1b	N0	M0	N/A	Blank(s)	Blank(s)	Blank(s)	22	Unknown or not applicable	None; diagnosed at autopsy	Radiation after surgery
1204382	2	Melanoma of the Skin	2nd of 2 or more primaries	Melanoma of the Skin	Single (never married)	65-69 years	69 years	American Indian/Alaska Native	Non-Spanish-Hispanic-Latino	Non-Hispanic American Indian/Alaska Native	Other (American Indian/AK Native, Asian/Pacific Islander)	American Indian/Alaska Native	2014	C44.6-Skin of upper limb and shoulder	Unknown	Blank(s)	Blank(s)	Left - origin of primary	8720/3: Malignant melanoma, NOS	8720/3: Malignant melanoma, NOS	5. All Other Cancer Types	Blank(s)	Blank(s)	Blank(s)	Blank(s)	IA	T1a	N0	M0	Blank(s)	Blank(s)	Blank(s)	Blank(s)	IA	Blank(s)	T1a	N0	M0	Blank(s)	Blank(s)	Blank(s)	N/A	Blank(s)	Blank(s)	Blank(s)	31	None	None; diagnosed at autopsy	No radiation and/or cancer-directed surgery
1204489	1	Breast	1st of 2 or more primaries	Breast	Married (including common law)	60-64 years	63 years	White	Non-Spanish-Hispanic-Latino	Non-Hispanic White	White	White	2011	C50.8-Overlapping lesion of breast	Moderately differentiated; Grade II	Blank(s)	Blank(s)	Right - origin of primary	8520/3: Lobular carcinoma, NOS	8520/3: Lobular carcinoma, NOS	5. All Other Cancer Types	Blank(s)	Blank(s)	Blank(s)	Blank(s)	IIIA	T3	N2a	M0	Blank(s)	Blank(s)	Blank(s)	Blank(s)	IIIA	IIIA	T3	N2a	M0	T3	N2	M0	N/A	Blank(s)	Blank(s)	Blank(s)	51	Unknown or not applicable	None; diagnosed at autopsy	No radiation and/or cancer-directed surgery
1204489	3	Lung and Bronchus	3rd of 3 or more primaries	Lung and Bronchus	Married (including common law)	65-69 years	66 years	White	Non-Spanish-Hispanic-Latino	Non-Hispanic White	White	White	2014	C34.1-Upper lobe, lung	Well differentiated; Grade I	Blank(s)	Blank(s)	Left - origin of primary	8140/3: Adenocarcinoma, NOS	8140/3: Adenocarcinoma, NOS	5. All Other Cancer Types	Blank(s)	Blank(s)	Blank(s)	Blank(s)	IIA	T2a	N1	M0	Blank(s)	Blank(s)	Blank(s)	Blank(s)	IIB	Blank(s)	T2	N1	M0	Blank(s)	Blank(s)	Blank(s)	N/A	Blank(s)	Blank(s)	Blank(s)	33	4 or more regional lymph nodes removed	None; diagnosed at autopsy	No radiation and/or cancer-directed surgery
1204553	1	Breast	1st of 2 or more primaries	Breast	Unknown	60-64 years	64 years	Asian or Pacific Islander	Non-Spanish-Hispanic-Latino	Non-Hispanic Asian or Pacific Islander	Other (American Indian/AK Native, Asian/Pacific Islander)	Chinese	2011	C50.1-Central portion of breast	Well differentiated; Grade I	Blank(s)	Blank(s)	Left - origin of primary	8500/3: Infiltrating duct carcinoma, NOS	8500/3: Infiltrating duct carcinoma, NOS	5. All Other Cancer Types	Blank(s)	Blank(s)	Blank(s)	Blank(s)	IA	T1a	N0(i-)	M0	Blank(s)	Blank(s)	Blank(s)	Blank(s)	I	I	T1a	N0(i-)	M0	T1a	N0	M0	N/A	Blank(s)	Blank(s)	Blank(s)	51	Unknown or not applicable	None; diagnosed at autopsy	No radiation and/or cancer-directed surgery
1204553	2	Gum and Other Mouth	2nd of 2 or more primaries	Gum and Other Mouth	Married (including common law)	65-69 years	69 years	Asian or Pacific Islander	Non-Spanish-Hispanic-Latino	Non-Hispanic Asian or Pacific Islander	Other (American Indian/AK Native, Asian/Pacific Islander)	Chinese	2016	C03.0-Upper gum	Well differentiated; Grade I	Blank(s)	Blank(s)	Not a paired site	8070/3: Squamous cell carcinoma, NOS	8070/3: Squamous cell carcinoma, NOS	5. All Other Cancer Types	Blank(s)	Blank(s)	Blank(s)	Blank(s)	Blank(s)	Blank(s)	Blank(s)	Blank(s)	1	p1	c0	c0	Blank(s)	Blank(s)	Blank(s)	Blank(s)	Blank(s)	Blank(s)	Blank(s)	Blank(s)	Blank(s)	Blank(s)	Blank(s)	Blank(s)	43	None	None; diagnosed at autopsy	No radiation and/or cancer-directed surgery
1204933	1	Breast	1st of 2 or more primaries	Breast	Divorced	85+ years	90 years	White	Spanish-Hispanic-Latino	Hispanic (All Races)	White	White	2010	C50.4-Upper-outer quadrant of breast	Moderately differentiated; Grade II	Blank(s)	Blank(s)	Left - origin of primary	8500/3: Infiltrating duct carcinoma, NOS	8500/3: Infiltrating duct carcinoma, NOS	5. All Other Cancer Types	Blank(s)	Blank(s)	Blank(s)	Blank(s)	IA	T1b	N0	M0	Blank(s)	Blank(s)	Blank(s)	Blank(s)	I	I	T1b	N0	M0	T1b	N0	M0	N/A	Blank(s)	Blank(s)	Blank(s)	22	Unknown or not applicable	None; diagnosed at autopsy	No radiation and/or cancer-directed surgery
1204933	2	Hepatic Flexure	2nd of 2 or more primaries	Hepatic Flexure	Divorced	85+ years	97 years	White	Spanish-Hispanic-Latino	Hispanic (All Races)	White	White	2017	C18.3-Hepatic flexure of colon	Moderately differentiated; Grade II	Blank(s)	Blank(s)	Not a paired site	8210/3: Adenocarcinoma in adenomatous polyp	8210/3: Adenocarcinoma in adenomatous polyp	5. All Other Cancer Types	Blank(s)	Blank(s)	Blank(s)	Blank(s)	Blank(s)	Blank(s)	Blank(s)	Blank(s)	2A	p3	p0	c0	Blank(s)	Blank(s)	Blank(s)	Blank(s)	Blank(s)	Blank(s)	Blank(s)	Blank(s)	Blank(s)	Blank(s)	Blank(s)	Blank(s)	40	4 or more regional lymph nodes removed	None; diagnosed at autopsy	No radiation and/or cancer-directed surgery
1205414	1	Breast	1st of 2 or more primaries	Breast	Divorced	80-84 years	82 years	White	Non-Spanish-Hispanic-Latino	Non-Hispanic White	White	White	2011	C50.4-Upper-outer quadrant of breast	Poorly differentiated; Grade III	Blank(s)	Blank(s)	Right - origin of primary	8500/3: Infiltrating duct carcinoma, NOS	8500/3: Infiltrating duct carcinoma, NOS	5. All Other Cancer Types	Blank(s)	Blank(s)	Blank(s)	Blank(s)	IA	T1c	N0	M0	Blank(s)	Blank(s)	Blank(s)	Blank(s)	I	I	T1c	N0	M0	T1c	N0	M0	N/A	Blank(s)	Blank(s)	Blank(s)	22	Unknown or not applicable	None; diagnosed at autopsy	Radiation after surgery
1205414	2	Breast	2nd of 2 or more primaries	Breast	Divorced	85+ years	87 years	White	Non-Spanish-Hispanic-Latino	Non-Hispanic White	White	White	2016	C50.2-Upper-inner quadrant of breast	Moderately differentiated; Grade II	Blank(s)	Blank(s)	Left - origin of primary	8500/3: Infiltrating duct carcinoma, NOS	8500/3: Infiltrating duct carcinoma, NOS	5. All Other Cancer Types	Blank(s)	Blank(s)	Blank(s)	Blank(s)	Blank(s)	Blank(s)	Blank(s)	Blank(s)	1A	p1C	p0	c0	Blank(s)	Blank(s)	Blank(s)	Blank(s)	Blank(s)	Blank(s)	Blank(s)	Blank(s)	Blank(s)	Blank(s)	Blank(s)	Blank(s)	22	Unknown or not applicable	None; diagnosed at autopsy	Radiation after surgery
1205446	1	Breast	1st of 2 or more primaries	Breast	Unknown	85+ years	86 years	White	Non-Spanish-Hispanic-Latino	Non-Hispanic White	White	White	2011	C50.4-Upper-outer quadrant of breast	Well differentiated; Grade I	Blank(s)	Blank(s)	Left - origin of primary	8522/3: Infiltrating duct and lobular carcinoma	8522/3: Infiltrating duct and lobular carcinoma	5. All Other Cancer Types	Blank(s)	Blank(s)	Blank(s)	Blank(s)	IA	T1b	N0(i-)	M0	Blank(s)	Blank(s)	Blank(s)	Blank(s)	I	I	T1b	N0(i-)	M0	T1b	N0	M0	N/A	Blank(s)	Blank(s)	Blank(s)	41	Unknown or not applicable	None; diagnosed at autopsy	No radiation and/or cancer-directed surgery
1205446	2	Corpus Uteri	2nd of 2 or more primaries	Corpus Uteri	Divorced	85+ years	89 years	White	Non-Spanish-Hispanic-Latino	Non-Hispanic White	White	White	2014	C54.1-Endometrium	Moderately differentiated; Grade II	Blank(s)	Blank(s)	Not a paired site	8380/3: Endometrioid carcinoma	8380/3: Endometrioid carcinoma	5. All Other Cancer Types	Blank(s)	Blank(s)	Blank(s)	Blank(s)	IB	T1b	N0	M0	Blank(s)	Blank(s)	Blank(s)	Blank(s)	IC	Blank(s)	T1c	N0	M0	Blank(s)	Blank(s)	Blank(s)	N/A	Blank(s)	Blank(s)	Blank(s)	50	4 or more regional lymph nodes removed	None; diagnosed at autopsy	No radiation and/or cancer-directed surgery
1205606	1	Breast	1st of 2 or more primaries	Breast	Married (including common law)	35-39 years	36 years	White	Spanish-Hispanic-Latino	Hispanic (All Races)	White	White	2011	C50.8-Overlapping lesion of breast	Moderately differentiated; Grade II	Blank(s)	Blank(s)	Left - origin of primary	8500/3: Infiltrating duct carcinoma, NOS	8500/3: Infiltrating duct carcinoma, NOS	5. All Other Cancer Types	Blank(s)	Blank(s)	Blank(s)	Blank(s)	IIB	T3	N0	M0	Blank(s)	Blank(s)	Blank(s)	Blank(s)	IIB	IIB	T3	N0	M0	T3	N0	M0	N/A	Blank(s)	Blank(s)	Blank(s)	22	Unknown or not applicable	None; diagnosed at autopsy	Radiation after surgery
1205606	2	Breast	2nd of 2 or more primaries	Breast	Separated	40-44 years	43 years	White	Spanish-Hispanic-Latino	Hispanic (All Races)	White	White	2017	C50.8-Overlapping lesion of breast	Moderately differentiated; Grade II	Blank(s)	Blank(s)	Right - origin of primary	8500/3: Infiltrating duct carcinoma, NOS	8500/3: Infiltrating duct carcinoma, NOS	5. All Other Cancer Types	Blank(s)	Blank(s)	Blank(s)	Blank(s)	Blank(s)	Blank(s)	Blank(s)	Blank(s)	4	c4B	c1	c1	Blank(s)	Blank(s)	Blank(s)	Blank(s)	Blank(s)	Blank(s)	Blank(s)	Blank(s)	Blank(s)	Blank(s)	Blank(s)	Blank(s)	0	Unknown or not applicable	None; diagnosed at autopsy	No radiation and/or cancer-directed surgery
1205878	1	Breast	1st of 2 or more primaries	Breast	Single (never married)	45-49 years	48 years	Black	Non-Spanish-Hispanic-Latino	Non-Hispanic Black	Black	Black	2011	C50.9-Breast, NOS	Unknown	Blank(s)	Blank(s)	Left - origin of primary	8522/3: Infiltrating duct and lobular carcinoma	8522/3: Infiltrating duct and lobular carcinoma	5. All Other Cancer Types	Blank(s)	Blank(s)	Blank(s)	Blank(s)	UNK Stage	TX	N0	M0	Blank(s)	Blank(s)	Blank(s)	Blank(s)	UNK Stage	UNK Stage	TX	N0	M0	TX Adjusted	NX Adjusted	M0	N/A	Blank(s)	Blank(s)	Blank(s)	0	Unknown or not applicable	None; diagnosed at autopsy	No radiation and/or cancer-directed surgery
1205878	2	Breast	2nd of 2 or more primaries	Breast	Unknown	50-54 years	50 years	Black	Non-Spanish-Hispanic-Latino	Non-Hispanic Black	Black	Black	2013	C50.9-Breast, NOS	Moderately differentiated; Grade II	Blank(s)	Blank(s)	Left - origin of primary	8500/3: Infiltrating duct carcinoma, NOS	8500/3: Infiltrating duct carcinoma, NOS	5. All Other Cancer Types	Blank(s)	Blank(s)	Blank(s)	Blank(s)	IA	T1a	N0	M0	Blank(s)	Blank(s)	Blank(s)	Blank(s)	I	I	T1a	N0	M0	T1a	N0	M0	N/A	Blank(s)	Blank(s)	Blank(s)	0	Unknown or not applicable	None; diagnosed at autopsy	No radiation and/or cancer-directed surgery
1206075	1	Breast	1st of 2 or more primaries	Breast	Divorced	60-64 years	64 years	Asian or Pacific Islander	Non-Spanish-Hispanic-Latino	Non-Hispanic Asian or Pacific Islander	Other (American Indian/AK Native, Asian/Pacific Islander)	Asian Indian (2010+)	2011	C50.8-Overlapping lesion of breast	Poorly differentiated; Grade III	Blank(s)	Blank(s)	Right - origin of primary	8500/3: Infiltrating duct carcinoma, NOS	8500/3: Infiltrating duct carcinoma, NOS	5. All Other Cancer Types	Blank(s)	Blank(s)	Blank(s)	Blank(s)	IV	T4b	N1	M1	Blank(s)	Blank(s)	Blank(s)	Blank(s)	IV	IV	T4b	N1	M1	Any T, Mets	N3	M1	N/A	Blank(s)	Blank(s)	Blank(s)	22	Unknown or not applicable	None; diagnosed at autopsy	Radiation after surgery
1206075	2	Urinary Bladder	2nd of 2 or more primaries	Urinary Bladder	Divorced	60-64 years	64 years	Asian or Pacific Islander	Non-Spanish-Hispanic-Latino	Non-Hispanic Asian or Pacific Islander	Other (American Indian/AK Native, Asian/Pacific Islander)	Asian Indian (2010+)	2011	C67.9-Bladder, NOS	Poorly differentiated; Grade III	Blank(s)	Blank(s)	Not a paired site	8130/3: Papillary transitional cell carcinoma	8130/3: Papillary transitional cell carcinoma	5. All Other Cancer Types	Blank(s)	Blank(s)	Blank(s)	Blank(s)	I	T1	N0	M0	Blank(s)	Blank(s)	Blank(s)	Blank(s)	I	Blank(s)	T1	N0	M0	Blank(s)	Blank(s)	Blank(s)	N/A	Blank(s)	Blank(s)	Blank(s)	27	None	None; diagnosed at autopsy	No radiation and/or cancer-directed surgery
1206927	1	Breast	1st of 2 or more primaries	Breast	Widowed	85+ years	87 years	White	Non-Spanish-Hispanic-Latino	Non-Hispanic White	White	White	2011	C50.4-Upper-outer quadrant of breast	Well differentiated; Grade I	Blank(s)	Blank(s)	Right - origin of primary	8500/3: Infiltrating duct carcinoma, NOS	8500/3: Infiltrating duct carcinoma, NOS	5. All Other Cancer Types	Blank(s)	Blank(s)	Blank(s)	Blank(s)	IA	T1b	N0	M0	Blank(s)	Blank(s)	Blank(s)	Blank(s)	I	I	T1b	N0	M0	T1b	N0	M0	N/A	Blank(s)	Blank(s)	Blank(s)	22	Unknown or not applicable	None; diagnosed at autopsy	No radiation and/or cancer-directed surgery
1206927	2	Breast	2nd of 2 or more primaries	Breast	Widowed	85+ years	91 years	White	Non-Spanish-Hispanic-Latino	Non-Hispanic White	White	White	2015	C50.4-Upper-outer quadrant of breast	Moderately differentiated; Grade II	Blank(s)	Blank(s)	Left - origin of primary	8500/3: Infiltrating duct carcinoma, NOS	8500/3: Infiltrating duct carcinoma, NOS	5. All Other Cancer Types	Blank(s)	Blank(s)	Blank(s)	Blank(s)	IIA	T2	N0	M0	Blank(s)	Blank(s)	Blank(s)	Blank(s)	IIA	IIA	T2	N0	M0	T2	N0	M0	N/A	Blank(s)	Blank(s)	Blank(s)	0	Unknown or not applicable	None; diagnosed at autopsy	No radiation and/or cancer-directed surgery
1206940	1	Breast	1st of 2 or more primaries	Breast	Divorced	80-84 years	84 years	White	Non-Spanish-Hispanic-Latino	Non-Hispanic White	White	White	2011	C50.8-Overlapping lesion of breast	Moderately differentiated; Grade II	Blank(s)	Blank(s)	Left - origin of primary	8500/3: Infiltrating duct carcinoma, NOS	8500/3: Infiltrating duct carcinoma, NOS	5. All Other Cancer Types	Blank(s)	Blank(s)	Blank(s)	Blank(s)	IA	T1c	N0	M0	Blank(s)	Blank(s)	Blank(s)	Blank(s)	I	I	T1c	N0	M0	T1c	N0	M0	N/A	Blank(s)	Blank(s)	Blank(s)	22	Unknown or not applicable	None; diagnosed at autopsy	Radiation after surgery
1206940	2	Breast	2nd of 2 or more primaries	Breast	Divorced	85+ years	87 years	White	Non-Spanish-Hispanic-Latino	Non-Hispanic White	White	White	2014	C50.3-Lower-inner quadrant of breast	Moderately differentiated; Grade II	Blank(s)	Blank(s)	Right - origin of primary	8503/3: Intraductal papillary adenocarcinoma with invasion	8503/3: Intraductal papillary adenocarcinoma with invasion	5. All Other Cancer Types	Blank(s)	Blank(s)	Blank(s)	Blank(s)	IA	T1a	N0	M0	Blank(s)	Blank(s)	Blank(s)	Blank(s)	I	I	T1a	N0	M0	T1a	N0	M0	N/A	Blank(s)	Blank(s)	Blank(s)	22	Unknown or not applicable	None; diagnosed at autopsy	No radiation and/or cancer-directed surgery
1206940	4	Breast	4th of 4 or more primaries	Breast	Single (never married)	85+ years	92 years	White	Non-Spanish-Hispanic-Latino	Non-Hispanic White	White	White	2018	C50.1-Central portion of breast	Blank(s)	1	1	Left - origin of primary	8480/3: Mucinous adenocarcinoma	8480/3: Mucinous adenocarcinoma	5. All Other Cancer Types	T1c	N0	M0	1A	Blank(s)	Blank(s)	Blank(s)	Blank(s)	Blank(s)	Blank(s)	Blank(s)	Blank(s)	Blank(s)	Blank(s)	Blank(s)	Blank(s)	Blank(s)	Blank(s)	Blank(s)	Blank(s)	Blank(s)	Blank(s)	Blank(s)	Blank(s)	22	Unknown or not applicable	None; diagnosed at autopsy	No radiation and/or cancer-directed surgery
1207131	1	Breast	1st of 2 or more primaries	Breast	Married (including common law)	70-74 years	72 years	White	Non-Spanish-Hispanic-Latino	Non-Hispanic White	White	White	2011	C50.4-Upper-outer quadrant of breast	Moderately differentiated; Grade II	Blank(s)	Blank(s)	Left - origin of primary	8500/3: Infiltrating duct carcinoma, NOS	8500/3: Infiltrating duct carcinoma, NOS	5. All Other Cancer Types	Blank(s)	Blank(s)	Blank(s)	Blank(s)	IA	T1b	N0	M0	Blank(s)	Blank(s)	Blank(s)	Blank(s)	I	I	T1b	N0	M0	T1b	N0	M0	N/A	Blank(s)	Blank(s)	Blank(s)	20	Unknown or not applicable	None; diagnosed at autopsy	Radiation after surgery
1207131	2	Breast	2nd of 2 or more primaries	Breast	Unknown	75-79 years	79 years	White	Non-Spanish-Hispanic-Latino	Non-Hispanic White	White	White	2018	C50.8-Overlapping lesion of breast	Blank(s)	9	9	Left - origin of primary	8500/3: Infiltrating duct carcinoma, NOS	8500/3: Infiltrating duct carcinoma, NOS	5. All Other Cancer Types	TX	NX	M0	99	Blank(s)	Blank(s)	Blank(s)	Blank(s)	Blank(s)	Blank(s)	Blank(s)	Blank(s)	Blank(s)	Blank(s)	Blank(s)	Blank(s)	Blank(s)	Blank(s)	Blank(s)	Blank(s)	Blank(s)	Blank(s)	Blank(s)	Blank(s)	0	Unknown or not applicable	None; diagnosed at autopsy	No radiation and/or cancer-directed surgery
1207427	1	Breast	1st of 2 or more primaries	Breast	Married (including common law)	65-69 years	67 years	White	Non-Spanish-Hispanic-Latino	Non-Hispanic White	White	White	2011	C50.4-Upper-outer quadrant of breast	Moderately differentiated; Grade II	Blank(s)	Blank(s)	Right - origin of primary	8520/3: Lobular carcinoma, NOS	8520/3: Lobular carcinoma, NOS	5. All Other Cancer Types	Blank(s)	Blank(s)	Blank(s)	Blank(s)	IIIC	T2	N3a	M0	Blank(s)	Blank(s)	Blank(s)	Blank(s)	IIIC	IIIC	T2	N3a	M0	T2	N3	M0	N/A	Blank(s)	Blank(s)	Blank(s)	22	Unknown or not applicable	None; diagnosed at autopsy	No radiation and/or cancer-directed surgery
1207427	2	Breast	2nd of 2 or more primaries	Breast	Married (including common law)	70-74 years	72 years	White	Non-Spanish-Hispanic-Latino	Non-Hispanic White	White	White	2017	C50.9-Breast, NOS	Unknown	Blank(s)	Blank(s)	Paired site, but no information concerning laterality	8000/3: Neoplasm, malignant	8000/3: Neoplasm, malignant	5. All Other Cancer Types	Blank(s)	Blank(s)	Blank(s)	Blank(s)	Blank(s)	Blank(s)	Blank(s)	Blank(s)	99	Blank(s)	Blank(s)	Blank(s)	Blank(s)	Blank(s)	Blank(s)	Blank(s)	Blank(s)	Blank(s)	Blank(s)	Blank(s)	Blank(s)	Blank(s)	Blank(s)	Blank(s)	0	Unknown or not applicable	None; diagnosed at autopsy	No radiation and/or cancer-directed surgery
1207439	1	Breast	1st of 2 or more primaries	Breast	Unknown	70-74 years	71 years	White	Non-Spanish-Hispanic-Latino	Non-Hispanic White	White	White	2011	C50.4-Upper-outer quadrant of breast	Moderately differentiated; Grade II	Blank(s)	Blank(s)	Left - origin of primary	8500/3: Infiltrating duct carcinoma, NOS	8500/3: Infiltrating duct carcinoma, NOS	5. All Other Cancer Types	Blank(s)	Blank(s)	Blank(s)	Blank(s)	IA	T1c	N0(i-)	M0	Blank(s)	Blank(s)	Blank(s)	Blank(s)	I	I	T1c	N0(i-)	M0	T1c	N0	M0	N/A	Blank(s)	Blank(s)	Blank(s)	22	Unknown or not applicable	None; diagnosed at autopsy	Radiation after surgery
1207493	1	Breast	1st of 2 or more primaries	Breast	Single (never married)	55-59 years	56 years	Black	Non-Spanish-Hispanic-Latino	Non-Hispanic Black	Black	Black	2011	C50.8-Overlapping lesion of breast	Poorly differentiated; Grade III	Blank(s)	Blank(s)	Right - origin of primary	8523/3: Infiltrating duct mixed with other types of carcinoma	8523/3: Infiltrating duct mixed with other types of carcinoma	5. All Other Cancer Types	Blank(s)	Blank(s)	Blank(s)	Blank(s)	IIIA	T3	N1a	M0	Blank(s)	Blank(s)	Blank(s)	Blank(s)	IIIA	IIIA	T3	N1a	M0	T3	N1	M0	N/A	Blank(s)	Blank(s)	Blank(s)	51	Unknown or not applicable	None; diagnosed at autopsy	Radiation after surgery
1207493	2	Lung and Bronchus	2nd of 2 or more primaries	Lung and Bronchus	Separated	55-59 years	57 years	Black	Non-Spanish-Hispanic-Latino	Non-Hispanic Black	Black	Black	2011	C34.1-Upper lobe, lung	Unknown	Blank(s)	Blank(s)	Left - origin of primary	8140/3: Adenocarcinoma, NOS	8140/3: Adenocarcinoma, NOS	5. All Other Cancer Types	Blank(s)	Blank(s)	Blank(s)	Blank(s)	IA	T1a	N0	M0	Blank(s)	Blank(s)	Blank(s)	Blank(s)	IA	Blank(s)	T1	N0	M0	Blank(s)	Blank(s)	Blank(s)	N/A	Blank(s)	Blank(s)	Blank(s)	0	None	None; diagnosed at autopsy	No radiation and/or cancer-directed surgery
1207911	1	Breast	1st of 2 or more primaries	Breast	Married (including common law)	65-69 years	68 years	White	Non-Spanish-Hispanic-Latino	Non-Hispanic White	White	White	2011	C50.4-Upper-outer quadrant of breast	Moderately differentiated; Grade II	Blank(s)	Blank(s)	Left - origin of primary	8500/3: Infiltrating duct carcinoma, NOS	8500/3: Infiltrating duct carcinoma, NOS	5. All Other Cancer Types	Blank(s)	Blank(s)	Blank(s)	Blank(s)	IA	T1b	N0	M0	Blank(s)	Blank(s)	Blank(s)	Blank(s)	I	I	T1b	N0	M0	T1b	N0	M0	N/A	Blank(s)	Blank(s)	Blank(s)	22	Unknown or not applicable	None; diagnosed at autopsy	Radiation after surgery
1207911	2	Breast	2nd of 2 or more primaries	Breast	Married (including common law)	70-74 years	74 years	White	Non-Spanish-Hispanic-Latino	Non-Hispanic White	White	White	2017	C50.4-Upper-outer quadrant of breast	Poorly differentiated; Grade III	Blank(s)	Blank(s)	Right - origin of primary	8500/3: Infiltrating duct carcinoma, NOS	8500/3: Infiltrating duct carcinoma, NOS	5. All Other Cancer Types	Blank(s)	Blank(s)	Blank(s)	Blank(s)	Blank(s)	Blank(s)	Blank(s)	Blank(s)	1A	p1C	p0	c0	Blank(s)	Blank(s)	Blank(s)	Blank(s)	Blank(s)	Blank(s)	Blank(s)	Blank(s)	Blank(s)	Blank(s)	Blank(s)	Blank(s)	22	Unknown or not applicable	None; diagnosed at autopsy	Radiation after surgery
1207994	1	Breast	1st of 2 or more primaries	Breast	Married (including common law)	50-54 years	54 years	White	Non-Spanish-Hispanic-Latino	Non-Hispanic White	White	White	2010	C50.4-Upper-outer quadrant of breast	Poorly differentiated; Grade III	Blank(s)	Blank(s)	Right - origin of primary	8500/3: Infiltrating duct carcinoma, NOS	8500/3: Infiltrating duct carcinoma, NOS	5. All Other Cancer Types	Blank(s)	Blank(s)	Blank(s)	Blank(s)	IIIC	T1c	N3a	M0	Blank(s)	Blank(s)	Blank(s)	Blank(s)	IIIC	IIIC	T1c	N3a	M0	T1c	N3	M0	N/A	Blank(s)	Blank(s)	Blank(s)	24	Unknown or not applicable	None; diagnosed at autopsy	Radiation after surgery
1207994	2	Urinary Bladder	2nd of 2 or more primaries	Urinary Bladder	Married (including common law)	60-64 years	60 years	White	Non-Spanish-Hispanic-Latino	Non-Hispanic White	White	White	2016	C67.2-Lateral wall of bladder	Well differentiated; Grade I	Blank(s)	Blank(s)	Left - origin of primary	8130/3: Papillary transitional cell carcinoma	8130/3: Papillary transitional cell carcinoma	5. All Other Cancer Types	Blank(s)	Blank(s)	Blank(s)	Blank(s)	Blank(s)	Blank(s)	Blank(s)	Blank(s)	0IS	pIS	c0	c0	Blank(s)	Blank(s)	Blank(s)	Blank(s)	Blank(s)	Blank(s)	Blank(s)	Blank(s)	Blank(s)	Blank(s)	Blank(s)	Blank(s)	27	None	None; diagnosed at autopsy	No radiation and/or cancer-directed surgery
1208159	1	Breast	1st of 2 or more primaries	Breast	Married (including common law)	70-74 years	74 years	White	Non-Spanish-Hispanic-Latino	Non-Hispanic White	White	White	2011	C50.8-Overlapping lesion of breast	Well differentiated; Grade I	Blank(s)	Blank(s)	Right - origin of primary	8500/3: Infiltrating duct carcinoma, NOS	8500/3: Infiltrating duct carcinoma, NOS	5. All Other Cancer Types	Blank(s)	Blank(s)	Blank(s)	Blank(s)	IA	T1b	N0	M0	Blank(s)	Blank(s)	Blank(s)	Blank(s)	I	I	T1b	N0	M0	T1b	N0	M0	N/A	Blank(s)	Blank(s)	Blank(s)	22	Unknown or not applicable	None; diagnosed at autopsy	Radiation after surgery
1208159	2	Corpus Uteri	2nd of 2 or more primaries	Corpus Uteri	Widowed	75-79 years	78 years	White	Non-Spanish-Hispanic-Latino	Non-Hispanic White	White	White	2015	C54.1-Endometrium	Unknown	Blank(s)	Blank(s)	Not a paired site	8950/3: Mullerian mixed tumor	8950/3: Mullerian mixed tumor	5. All Other Cancer Types	Blank(s)	Blank(s)	Blank(s)	Blank(s)	IIIB	T3b	N0	M0	Blank(s)	Blank(s)	Blank(s)	Blank(s)	IIIB	Blank(s)	T3b	N0	M0	Blank(s)	Blank(s)	Blank(s)	N/A	Blank(s)	Blank(s)	Blank(s)	50	4 or more regional lymph nodes removed	None; diagnosed at autopsy	No radiation and/or cancer-directed surgery
1208159	3	Urinary Bladder	3rd of 3 or more primaries	Urinary Bladder	Widowed	75-79 years	78 years	White	Non-Spanish-Hispanic-Latino	Non-Hispanic White	White	White	2015	C67.8-Overlapping lesion of bladder	Undifferentiated; anaplastic; Grade IV	Blank(s)	Blank(s)	Not a paired site	8130/3: Papillary transitional cell carcinoma	8130/3: Papillary transitional cell carcinoma	5. All Other Cancer Types	Blank(s)	Blank(s)	Blank(s)	Blank(s)	0a	Ta	N0	M0	Blank(s)	Blank(s)	Blank(s)	Blank(s)	0a	Blank(s)	Ta	N0	M0	Blank(s)	Blank(s)	Blank(s)	N/A	Blank(s)	Blank(s)	Blank(s)	27	4 or more regional lymph nodes removed	None; diagnosed at autopsy	No radiation and/or cancer-directed surgery
1208317	1	Breast	1st of 2 or more primaries	Breast	Married (including common law)	65-69 years	69 years	White	Spanish-Hispanic-Latino	Hispanic (All Races)	White	White	2011	C50.1-Central portion of breast	Well differentiated; Grade I	Blank(s)	Blank(s)	Right - origin of primary	8500/3: Infiltrating duct carcinoma, NOS	8500/3: Infiltrating duct carcinoma, NOS	5. All Other Cancer Types	Blank(s)	Blank(s)	Blank(s)	Blank(s)	IA	T1b	N0	M0	Blank(s)	Blank(s)	Blank(s)	Blank(s)	I	I	T1b	N0	M0	T1b	N0	M0	N/A	Blank(s)	Blank(s)	Blank(s)	22	Unknown or not applicable	None; diagnosed at autopsy	Radiation after surgery
1208317	2	Lung and Bronchus	2nd of 2 or more primaries	Lung and Bronchus	Married (including common law)	70-74 years	71 years	White	Spanish-Hispanic-Latino	Hispanic (All Races)	White	White	2012	C34.3-Lower lobe, lung	Poorly differentiated; Grade III	Blank(s)	Blank(s)	Left - origin of primary	8140/3: Adenocarcinoma, NOS	8140/3: Adenocarcinoma, NOS	5. All Other Cancer Types	Blank(s)	Blank(s)	Blank(s)	Blank(s)	IB	T2a	N0	M0	Blank(s)	Blank(s)	Blank(s)	Blank(s)	IB	Blank(s)	T2	N0	M0	Blank(s)	Blank(s)	Blank(s)	N/A	Blank(s)	Blank(s)	Blank(s)	33	4 or more regional lymph nodes removed	None; diagnosed at autopsy	No radiation and/or cancer-directed surgery
1208932	1	Breast	1st of 2 or more primaries	Breast	Single (never married)	40-44 years	42 years	White	Non-Spanish-Hispanic-Latino	Non-Hispanic White	White	White	2011	C50.9-Breast, NOS	Well differentiated; Grade I	Blank(s)	Blank(s)	Right - origin of primary	8500/3: Infiltrating duct carcinoma, NOS	8500/3: Infiltrating duct carcinoma, NOS	5. All Other Cancer Types	Blank(s)	Blank(s)	Blank(s)	Blank(s)	IIIA	T3	N1a	M0	Blank(s)	Blank(s)	Blank(s)	Blank(s)	IIIA	IIIA	T3	N1a	M0	T3	N1	M0	N/A	Blank(s)	Blank(s)	Blank(s)	49	Unknown or not applicable	None; diagnosed at autopsy	No radiation and/or cancer-directed surgery
1208932	2	Breast	2nd of 2 or more primaries	Breast	Single (never married)	45-49 years	47 years	White	Non-Spanish-Hispanic-Latino	Non-Hispanic White	White	White	2016	C50.1-Central portion of breast	Moderately differentiated; Grade II	Blank(s)	Blank(s)	Right - origin of primary	8500/3: Infiltrating duct carcinoma, NOS	8500/3: Infiltrating duct carcinoma, NOS	5. All Other Cancer Types	Blank(s)	Blank(s)	Blank(s)	Blank(s)	Blank(s)	Blank(s)	Blank(s)	Blank(s)	1A	p1B	p0	c0	Blank(s)	Blank(s)	Blank(s)	Blank(s)	Blank(s)	Blank(s)	Blank(s)	Blank(s)	Blank(s)	Blank(s)	Blank(s)	Blank(s)	22	Unknown or not applicable	None; diagnosed at autopsy	Radiation after surgery
1209134	1	Breast	1st of 2 or more primaries	Breast	Single (never married)	65-69 years	67 years	White	Non-Spanish-Hispanic-Latino	Non-Hispanic White	White	White	2011	C50.2-Upper-inner quadrant of breast	Well differentiated; Grade I	Blank(s)	Blank(s)	Right - origin of primary	8500/3: Infiltrating duct carcinoma, NOS	8500/3: Infiltrating duct carcinoma, NOS	5. All Other Cancer Types	Blank(s)	Blank(s)	Blank(s)	Blank(s)	IA	T1a	N0(i-)	M0	Blank(s)	Blank(s)	Blank(s)	Blank(s)	I	I	T1a	N0(i-)	M0	T1a	N0	M0	N/A	Blank(s)	Blank(s)	Blank(s)	22	Unknown or not applicable	None; diagnosed at autopsy	Radiation after surgery
1209134	2	Breast	2nd of 2 or more primaries	Breast	Unmarried or Domestic Partner	70-74 years	70 years	White	Non-Spanish-Hispanic-Latino	Non-Hispanic White	White	White	2014	C50.4-Upper-outer quadrant of breast	Moderately differentiated; Grade II	Blank(s)	Blank(s)	Left - origin of primary	8500/3: Infiltrating duct carcinoma, NOS	8500/3: Infiltrating duct carcinoma, NOS	5. All Other Cancer Types	Blank(s)	Blank(s)	Blank(s)	Blank(s)	IA	T1b	N0(i-)	M0	Blank(s)	Blank(s)	Blank(s)	Blank(s)	I	I	T1b	N0(i-)	M0	T1b	N0	M0	N/A	Blank(s)	Blank(s)	Blank(s)	22	Unknown or not applicable	None; diagnosed at autopsy	Radiation after surgery
1209261	1	Breast	1st of 2 or more primaries	Breast	Single (never married)	45-49 years	48 years	Black	Non-Spanish-Hispanic-Latino	Non-Hispanic Black	Black	Black	2011	C50.3-Lower-inner quadrant of breast	Poorly differentiated; Grade III	Blank(s)	Blank(s)	Right - origin of primary	8500/3: Infiltrating duct carcinoma, NOS	8500/3: Infiltrating duct carcinoma, NOS	5. All Other Cancer Types	Blank(s)	Blank(s)	Blank(s)	Blank(s)	IIIA	T1c	N2a	M0	Blank(s)	Blank(s)	Blank(s)	Blank(s)	IIIA	IIIA	T1c	N2a	M0	T1c	N2	M0	N/A	Blank(s)	Blank(s)	Blank(s)	23	Unknown or not applicable	None; diagnosed at autopsy	Radiation after surgery
1209261	2	Breast	2nd of 2 or more primaries	Breast	Single (never married)	50-54 years	53 years	Black	Non-Spanish-Hispanic-Latino	Non-Hispanic Black	Black	Black	2016	C50.5-Lower-outer quadrant of breast	Poorly differentiated; Grade III	Blank(s)	Blank(s)	Left - origin of primary	8500/3: Infiltrating duct carcinoma, NOS	8500/3: Infiltrating duct carcinoma, NOS	5. All Other Cancer Types	Blank(s)	Blank(s)	Blank(s)	Blank(s)	Blank(s)	Blank(s)	Blank(s)	Blank(s)	99	c2	cX	c0	Blank(s)	Blank(s)	Blank(s)	Blank(s)	Blank(s)	Blank(s)	Blank(s)	Blank(s)	Blank(s)	Blank(s)	Blank(s)	Blank(s)	0	Unknown or not applicable	None; diagnosed at autopsy	No radiation and/or cancer-directed surgery
1210299	1	Breast	1st of 2 or more primaries	Breast	Married (including common law)	65-69 years	66 years	Asian or Pacific Islander	Non-Spanish-Hispanic-Latino	Non-Hispanic Asian or Pacific Islander	Other (American Indian/AK Native, Asian/Pacific Islander)	Filipino	2011	C50.2-Upper-inner quadrant of breast	Moderately differentiated; Grade II	Blank(s)	Blank(s)	Left - origin of primary	8500/3: Infiltrating duct carcinoma, NOS	8500/3: Infiltrating duct carcinoma, NOS	5. All Other Cancer Types	Blank(s)	Blank(s)	Blank(s)	Blank(s)	IA	T1c	N0	M0	Blank(s)	Blank(s)	Blank(s)	Blank(s)	I	I	T1c	N0	M0	T1c	N0	M0	N/A	Blank(s)	Blank(s)	Blank(s)	41	Unknown or not applicable	None; diagnosed at autopsy	No radiation and/or cancer-directed surgery
1210299	2	Liver	2nd of 2 or more primaries	Liver	Married (including common law)	65-69 years	69 years	Asian or Pacific Islander	Non-Spanish-Hispanic-Latino	Non-Hispanic Asian or Pacific Islander	Other (American Indian/AK Native, Asian/Pacific Islander)	Filipino	2013	C22.0-Liver	Unknown	Blank(s)	Blank(s)	Not a paired site	8170/3: Hepatocellular carcinoma, NOS	8170/3: Hepatocellular carcinoma, NOS	5. All Other Cancer Types	Blank(s)	Blank(s)	Blank(s)	Blank(s)	IIIA	T3a	N0	M0	Blank(s)	Blank(s)	Blank(s)	Blank(s)	IIIA	Blank(s)	T3	N0	M0	Blank(s)	Blank(s)	Blank(s)	N/A	Blank(s)	Blank(s)	Blank(s)	0	None	None; diagnosed at autopsy	No radiation and/or cancer-directed surgery
1210502	1	Breast	1st of 2 or more primaries	Breast	Single (never married)	75-79 years	76 years	White	Non-Spanish-Hispanic-Latino	Non-Hispanic White	White	White	2011	C50.4-Upper-outer quadrant of breast	Poorly differentiated; Grade III	Blank(s)	Blank(s)	Right - origin of primary	8500/3: Infiltrating duct carcinoma, NOS	8500/3: Infiltrating duct carcinoma, NOS	5. All Other Cancer Types	Blank(s)	Blank(s)	Blank(s)	Blank(s)	IV	T2	N2a	M1	Blank(s)	Blank(s)	Blank(s)	Blank(s)	IV	IV	T2	N2a	M1	Any T, Mets	N3	M1	N/A	Blank(s)	Blank(s)	Blank(s)	22	Unknown or not applicable	None; diagnosed at autopsy	No radiation and/or cancer-directed surgery
1210502	2	Acute Myeloid Leukemia	2nd of 2 or more primaries	Acute Myeloid Leukemia	Divorced	80-84 years	81 years	White	Non-Spanish-Hispanic-Latino	Non-Hispanic White	White	White	2016	C42.1-Bone marrow	Unknown	Blank(s)	Blank(s)	Not a paired site	9920/3: Therapy-related myeloid neoplasm	9920/3: Therapy-related myeloid neoplasm	5. All Other Cancer Types	Blank(s)	Blank(s)	Blank(s)	Blank(s)	Blank(s)	Blank(s)	Blank(s)	Blank(s)	Not applicable	Not applicable	Not applicable	Not applicable	Blank(s)	Blank(s)	Blank(s)	Blank(s)	Blank(s)	Blank(s)	Blank(s)	Blank(s)	Blank(s)	Blank(s)	Blank(s)	Blank(s)	98	Unknown or not applicable	None; diagnosed at autopsy	No radiation and/or cancer-directed surgery
1210531	1	Breast	1st of 2 or more primaries	Breast	Married (including common law)	65-69 years	68 years	White	Non-Spanish-Hispanic-Latino	Non-Hispanic White	White	White	2011	C50.4-Upper-outer quadrant of breast	Moderately differentiated; Grade II	Blank(s)	Blank(s)	Right - origin of primary	8500/3: Infiltrating duct carcinoma, NOS	8500/3: Infiltrating duct carcinoma, NOS	5. All Other Cancer Types	Blank(s)	Blank(s)	Blank(s)	Blank(s)	IA	T1b	N0	M0	Blank(s)	Blank(s)	Blank(s)	Blank(s)	I	I	T1b	N0	M0	T1b	N0	M0	N/A	Blank(s)	Blank(s)	Blank(s)	22	Unknown or not applicable	None; diagnosed at autopsy	Radiation after surgery
1210531	2	Peritoneum, Omentum and Mesentery	2nd of 2 or more primaries	Peritoneum, Omentum and Mesentery	Married (including common law)	70-74 years	74 years	White	Non-Spanish-Hispanic-Latino	Non-Hispanic White	White	White	2017	C48.2-Peritoneum, NOS	Poorly differentiated; Grade III	Blank(s)	Blank(s)	Not a paired site	8950/3: Mullerian mixed tumor	8950/3: Mullerian mixed tumor	5. All Other Cancer Types	Blank(s)	Blank(s)	Blank(s)	Blank(s)	Blank(s)	Blank(s)	Blank(s)	Blank(s)	3C	c3C	c0	c0	Blank(s)	Blank(s)	Blank(s)	Blank(s)	Blank(s)	Blank(s)	Blank(s)	Blank(s)	Blank(s)	Blank(s)	Blank(s)	Blank(s)	50	None	None; diagnosed at autopsy	No radiation and/or cancer-directed surgery
1210531	3	Other Female Genital Organs	3rd of 3 or more primaries	Other Female Genital Organs	Married (including common law)	70-74 years	74 years	White	Non-Spanish-Hispanic-Latino	Non-Hispanic White	White	White	2017	C57.9-Female genital tract, NOS	Unknown	Blank(s)	Blank(s)	Not a paired site	8950/3: Mullerian mixed tumor	8950/3: Mullerian mixed tumor	5. All Other Cancer Types	Blank(s)	Blank(s)	Blank(s)	Blank(s)	Blank(s)	Blank(s)	Blank(s)	Blank(s)	Not applicable	Not applicable	Not applicable	Not applicable	Blank(s)	Blank(s)	Blank(s)	Blank(s)	Blank(s)	Blank(s)	Blank(s)	Blank(s)	Blank(s)	Blank(s)	Blank(s)	Blank(s)	50	None	None; diagnosed at autopsy	No radiation and/or cancer-directed surgery
1210724	1	Breast	1st of 2 or more primaries	Breast	Married (including common law)	55-59 years	55 years	White	Non-Spanish-Hispanic-Latino	Non-Hispanic White	White	White	2011	C50.2-Upper-inner quadrant of breast	Well differentiated; Grade I	Blank(s)	Blank(s)	Right - origin of primary	8500/3: Infiltrating duct carcinoma, NOS	8500/3: Infiltrating duct carcinoma, NOS	5. All Other Cancer Types	Blank(s)	Blank(s)	Blank(s)	Blank(s)	IA	T1b	N0	M0	Blank(s)	Blank(s)	Blank(s)	Blank(s)	I	I	T1b	N0	M0	T1b	N0	M0	N/A	Blank(s)	Blank(s)	Blank(s)	20	Unknown or not applicable	None; diagnosed at autopsy	No radiation and/or cancer-directed surgery
1210724	2	Breast	2nd of 2 or more primaries	Breast	Married (including common law)	60-64 years	60 years	White	Non-Spanish-Hispanic-Latino	Non-Hispanic White	White	White	2016	C50.8-Overlapping lesion of breast	Well differentiated; Grade I	Blank(s)	Blank(s)	Right - origin of primary	8500/3: Infiltrating duct carcinoma, NOS	8500/3: Infiltrating duct carcinoma, NOS	5. All Other Cancer Types	Blank(s)	Blank(s)	Blank(s)	Blank(s)	Blank(s)	Blank(s)	Blank(s)	Blank(s)	2A	p1C	p1	c0	Blank(s)	Blank(s)	Blank(s)	Blank(s)	Blank(s)	Blank(s)	Blank(s)	Blank(s)	Blank(s)	Blank(s)	Blank(s)	Blank(s)	40	Unknown or not applicable	None; diagnosed at autopsy	Radiation after surgery
1210804	1	Breast	1st of 2 or more primaries	Breast	Widowed	75-79 years	79 years	White	Non-Spanish-Hispanic-Latino	Non-Hispanic White	White	White	2011	C50.4-Upper-outer quadrant of breast	Moderately differentiated; Grade II	Blank(s)	Blank(s)	Left - origin of primary	8500/3: Infiltrating duct carcinoma, NOS	8500/3: Infiltrating duct carcinoma, NOS	5. All Other Cancer Types	Blank(s)	Blank(s)	Blank(s)	Blank(s)	IA	T1c	N0	M0	Blank(s)	Blank(s)	Blank(s)	Blank(s)	I	I	T1c	N0	M0	T1c	N0	M0	N/A	Blank(s)	Blank(s)	Blank(s)	20	Unknown or not applicable	None; diagnosed at autopsy	Radiation after surgery
1210804	2	NHL - Nodal	2nd of 2 or more primaries	NHL - Nodal	Widowed	85+ years	86 years	White	Non-Spanish-Hispanic-Latino	Non-Hispanic White	White	White	2018	C77.1-Intrathoracic lymph nodes	Blank(s)	8	8	Not a paired site	9590/3: Malignant lymphoma, NOS	9590/3: Malignant lymphoma, NOS	5. All Other Cancer Types	88	88	88	2E	Blank(s)	Blank(s)	Blank(s)	Blank(s)	Blank(s)	Blank(s)	Blank(s)	Blank(s)	Blank(s)	Blank(s)	Blank(s)	Blank(s)	Blank(s)	Blank(s)	Blank(s)	Blank(s)	Blank(s)	Blank(s)	Blank(s)	Blank(s)	0	Unknown or not applicable	None; diagnosed at autopsy	No radiation and/or cancer-directed surgery
1210807	1	Breast	1st of 2 or more primaries	Breast	Single (never married)	60-64 years	64 years	White	Non-Spanish-Hispanic-Latino	Non-Hispanic White	White	White	2011	C50.4-Upper-outer quadrant of breast	Poorly differentiated; Grade III	Blank(s)	Blank(s)	Right - origin of primary	8500/3: Infiltrating duct carcinoma, NOS	8500/3: Infiltrating duct carcinoma, NOS	5. All Other Cancer Types	Blank(s)	Blank(s)	Blank(s)	Blank(s)	IA	T1a	N0(i-)	M0	Blank(s)	Blank(s)	Blank(s)	Blank(s)	I	I	T1a	N0(i-)	M0	T1a	N0	M0	N/A	Blank(s)	Blank(s)	Blank(s)	21	Unknown or not applicable	None; diagnosed at autopsy	Radiation after surgery
1210807	2	Breast	2nd of 2 or more primaries	Breast	Single (never married)	70-74 years	70 years	White	Non-Spanish-Hispanic-Latino	Non-Hispanic White	White	White	2017	C50.8-Overlapping lesion of breast	Poorly differentiated; Grade III	Blank(s)	Blank(s)	Left - origin of primary	8500/3: Infiltrating duct carcinoma, NOS	8500/3: Infiltrating duct carcinoma, NOS	5. All Other Cancer Types	Blank(s)	Blank(s)	Blank(s)	Blank(s)	Blank(s)	Blank(s)	Blank(s)	Blank(s)	2A	c2	c0	c0	Blank(s)	Blank(s)	Blank(s)	Blank(s)	Blank(s)	Blank(s)	Blank(s)	Blank(s)	Blank(s)	Blank(s)	Blank(s)	Blank(s)	20	Unknown or not applicable	None; diagnosed at autopsy	Radiation after surgery
1210813	1	Breast	1st of 2 or more primaries	Breast	Divorced	60-64 years	63 years	White	Non-Spanish-Hispanic-Latino	Non-Hispanic White	White	White	2011	C50.9-Breast, NOS	Poorly differentiated; Grade III	Blank(s)	Blank(s)	Right - origin of primary	8500/3: Infiltrating duct carcinoma, NOS	8500/3: Infiltrating duct carcinoma, NOS	5. All Other Cancer Types	Blank(s)	Blank(s)	Blank(s)	Blank(s)	IIA	T2	N0	M0	Blank(s)	Blank(s)	Blank(s)	Blank(s)	IIA	IIA	T2	N0	M0	T2	N0	M0	N/A	Blank(s)	Blank(s)	Blank(s)	45	Unknown or not applicable	None; diagnosed at autopsy	No radiation and/or cancer-directed surgery
1210813	2	Thyroid	2nd of 2 or more primaries	Thyroid	Single (never married)	60-64 years	63 years	White	Non-Spanish-Hispanic-Latino	Non-Hispanic White	White	White	2011	C73.9-Thyroid gland	Unknown	Blank(s)	Blank(s)	Right - origin of primary	8260/3: Papillary adenocarcinoma, NOS	8260/3: Papillary adenocarcinoma, NOS	5. All Other Cancer Types	Blank(s)	Blank(s)	Blank(s)	Blank(s)	UNK Stage	T1b(s)	N1NOS	M0	Blank(s)	Blank(s)	Blank(s)	Blank(s)	UNK Stage	Blank(s)	T1	N1NOS	M0	Blank(s)	Blank(s)	Blank(s)	N/A	Blank(s)	Blank(s)	Blank(s)	50	None	None; diagnosed at autopsy	No radiation and/or cancer-directed surgery
1210813	3	Chronic Lymphocytic Leukemia	3rd of 3 or more primaries	Chronic Lymphocytic Leukemia	Divorced	70-74 years	70 years	White	Non-Spanish-Hispanic-Latino	Non-Hispanic White	White	White	2018	C42.1-Bone marrow	Blank(s)	8	8	Not a paired site	9823/3: Chronic lymphocytic leukemia/small lymphocytic lymphoma	9823/3: Chronic lymphocytic leukemia/small lymphocytic lymphoma	5. All Other Cancer Types	88	88	88	4	Blank(s)	Blank(s)	Blank(s)	Blank(s)	Blank(s)	Blank(s)	Blank(s)	Blank(s)	Blank(s)	Blank(s)	Blank(s)	Blank(s)	Blank(s)	Blank(s)	Blank(s)	Blank(s)	Blank(s)	Blank(s)	Blank(s)	Blank(s)	98	Unknown or not applicable	None; diagnosed at autopsy	No radiation and/or cancer-directed surgery
1211066	1	Breast	1st of 2 or more primaries	Breast	Married (including common law)	50-54 years	52 years	White	Non-Spanish-Hispanic-Latino	Non-Hispanic White	White	White	2011	C50.5-Lower-outer quadrant of breast	Moderately differentiated; Grade II	Blank(s)	Blank(s)	Right - origin of primary	8522/3: Infiltrating duct and lobular carcinoma	8522/3: Infiltrating duct and lobular carcinoma	5. All Other Cancer Types	Blank(s)	Blank(s)	Blank(s)	Blank(s)	IIB	T2	N1mi	M0	Blank(s)	Blank(s)	Blank(s)	Blank(s)	IIB	IIB	T2	N1mi	M0	T2	N1	M0	N/A	Blank(s)	Blank(s)	Blank(s)	22	Unknown or not applicable	None; diagnosed at autopsy	Radiation after surgery
1211066	2	Anus, Anal Canal and Anorectum	2nd of 2 or more primaries	Anus, Anal Canal and Anorectum	Married (including common law)	55-59 years	56 years	White	Non-Spanish-Hispanic-Latino	Non-Hispanic White	White	White	2014	C21.0-Anus, NOS	Poorly differentiated; Grade III	Blank(s)	Blank(s)	Not a paired site	8070/3: Squamous cell carcinoma, NOS	8070/3: Squamous cell carcinoma, NOS	5. All Other Cancer Types	Blank(s)	Blank(s)	Blank(s)	Blank(s)	UNK Stage	TX	N0	M0	Blank(s)	Blank(s)	Blank(s)	Blank(s)	UNK Stage	Blank(s)	TX	N0	M0	Blank(s)	Blank(s)	Blank(s)	N/A	Blank(s)	Blank(s)	Blank(s)	0	None	None; diagnosed at autopsy	No radiation and/or cancer-directed surgery
1211066	3	Lung and Bronchus	3rd of 3 or more primaries	Lung and Bronchus	Married (including common law)	55-59 years	57 years	White	Non-Spanish-Hispanic-Latino	Non-Hispanic White	White	White	2016	C34.3-Lower lobe, lung	Unknown	Blank(s)	Blank(s)	Right - origin of primary	8041/3: Small cell carcinoma, NOS	8041/3: Small cell carcinoma, NOS	5. All Other Cancer Types	Blank(s)	Blank(s)	Blank(s)	Blank(s)	Blank(s)	Blank(s)	Blank(s)	Blank(s)	3A	c1	c2	c0	Blank(s)	Blank(s)	Blank(s)	Blank(s)	Blank(s)	Blank(s)	Blank(s)	Blank(s)	Blank(s)	Blank(s)	Blank(s)	Blank(s)	0	Biopsy or aspiration of regional lymph node, NOS	None; diagnosed at autopsy	No radiation and/or cancer-directed surgery
1211216	1	Breast	1st of 2 or more primaries	Breast	Married (including common law)	50-54 years	50 years	White	Non-Spanish-Hispanic-Latino	Non-Hispanic White	White	White	2011	C50.9-Breast, NOS	Moderately differentiated; Grade II	Blank(s)	Blank(s)	Left - origin of primary	8500/3: Infiltrating duct carcinoma, NOS	8500/3: Infiltrating duct carcinoma, NOS	5. All Other Cancer Types	Blank(s)	Blank(s)	Blank(s)	Blank(s)	IIB	T2	N1	M0	Blank(s)	Blank(s)	Blank(s)	Blank(s)	IIB	IIB	T2	N1	M0	T2	N1	M0	N/A	Blank(s)	Blank(s)	Blank(s)	0	Unknown or not applicable	None; diagnosed at autopsy	No radiation and/or cancer-directed surgery
1211216	2	Ovary	2nd of 2 or more primaries	Ovary	Married (including common law)	50-54 years	53 years	White	Non-Spanish-Hispanic-Latino	Non-Hispanic White	White	White	2014	C56.9-Ovary	Poorly differentiated; Grade III	Blank(s)	Blank(s)	Right - origin of primary	8310/3: Clear cell adenocarcinoma, NOS	8310/3: Clear cell adenocarcinoma, NOS	5. All Other Cancer Types	Blank(s)	Blank(s)	Blank(s)	Blank(s)	IA	T1a	N0	M0	Blank(s)	Blank(s)	Blank(s)	Blank(s)	IA	Blank(s)	T1a	N0	M0	Blank(s)	Blank(s)	Blank(s)	N/A	Blank(s)	Blank(s)	Blank(s)	57	None	None; diagnosed at autopsy	No radiation and/or cancer-directed surgery
1211630	1	Breast	1st of 2 or more primaries	Breast	Married (including common law)	60-64 years	64 years	White	Non-Spanish-Hispanic-Latino	Non-Hispanic White	White	White	2011	C50.4-Upper-outer quadrant of breast	Moderately differentiated; Grade II	Blank(s)	Blank(s)	Right - origin of primary	8523/3: Infiltrating duct mixed with other types of carcinoma	8523/3: Infiltrating duct mixed with other types of carcinoma	5. All Other Cancer Types	Blank(s)	Blank(s)	Blank(s)	Blank(s)	IA	T1c	N0	M0	Blank(s)	Blank(s)	Blank(s)	Blank(s)	I	I	T1c	N0	M0	T1c	N0	M0	N/A	Blank(s)	Blank(s)	Blank(s)	22	Unknown or not applicable	None; diagnosed at autopsy	Radiation after surgery
1211630	2	Lung and Bronchus	2nd of 2 or more primaries	Lung and Bronchus	Married (including common law)	65-69 years	69 years	White	Non-Spanish-Hispanic-Latino	Non-Hispanic White	White	White	2016	C34.1-Upper lobe, lung	Unknown	Blank(s)	Blank(s)	Right - origin of primary	8140/3: Adenocarcinoma, NOS	8140/3: Adenocarcinoma, NOS	5. All Other Cancer Types	Blank(s)	Blank(s)	Blank(s)	Blank(s)	Blank(s)	Blank(s)	Blank(s)	Blank(s)	1A	p1A	p0	c0	Blank(s)	Blank(s)	Blank(s)	Blank(s)	Blank(s)	Blank(s)	Blank(s)	Blank(s)	Blank(s)	Blank(s)	Blank(s)	Blank(s)	33	4 or more regional lymph nodes removed	None; diagnosed at autopsy	No radiation and/or cancer-directed surgery
1212150	1	Breast	1st of 2 or more primaries	Breast	Married (including common law)	60-64 years	62 years	White	Non-Spanish-Hispanic-Latino	Non-Hispanic White	White	White	2011	C50.4-Upper-outer quadrant of breast	Moderately differentiated; Grade II	Blank(s)	Blank(s)	Left - origin of primary	8520/3: Lobular carcinoma, NOS	8520/3: Lobular carcinoma, NOS	5. All Other Cancer Types	Blank(s)	Blank(s)	Blank(s)	Blank(s)	IIIC	T3	N3a	M0	Blank(s)	Blank(s)	Blank(s)	Blank(s)	IIIC	IIIC	T3	N3a	M0	T3	N3	M0	N/A	Blank(s)	Blank(s)	Blank(s)	41	Unknown or not applicable	None; diagnosed at autopsy	Radiation after surgery
1212150	2	Breast	2nd of 2 or more primaries	Breast	Married (including common law)	65-69 years	67 years	White	Non-Spanish-Hispanic-Latino	Non-Hispanic White	White	White	2016	C50.5-Lower-outer quadrant of breast	Moderately differentiated; Grade II	Blank(s)	Blank(s)	Right - origin of primary	8520/3: Lobular carcinoma, NOS	8520/3: Lobular carcinoma, NOS	5. All Other Cancer Types	Blank(s)	Blank(s)	Blank(s)	Blank(s)	Blank(s)	Blank(s)	Blank(s)	Blank(s)	1B	p1B	p1MI	c0	Blank(s)	Blank(s)	Blank(s)	Blank(s)	Blank(s)	Blank(s)	Blank(s)	Blank(s)	Blank(s)	Blank(s)	Blank(s)	Blank(s)	41	Unknown or not applicable	None; diagnosed at autopsy	No radiation and/or cancer-directed surgery
1212463	1	Breast	1st of 2 or more primaries	Breast	Single (never married)	55-59 years	56 years	White	Spanish-Hispanic-Latino	Hispanic (All Races)	White	White	2011	C50.1-Central portion of breast	Well differentiated; Grade I	Blank(s)	Blank(s)	Right - origin of primary	8500/3: Infiltrating duct carcinoma, NOS	8500/3: Infiltrating duct carcinoma, NOS	5. All Other Cancer Types	Blank(s)	Blank(s)	Blank(s)	Blank(s)	IA	T1b	N0	M0	Blank(s)	Blank(s)	Blank(s)	Blank(s)	I	I	T1b	N0	M0	T1b	N0	M0	N/A	Blank(s)	Blank(s)	Blank(s)	22	Unknown or not applicable	None; diagnosed at autopsy	Radiation after surgery
1212463	2	Kidney	2nd of 2 or more primaries	Kidney and Renal Pelvis	Married (including common law)	55-59 years	58 years	White	Spanish-Hispanic-Latino	Hispanic (All Races)	White	White	2013	C64.9-Kidney, NOS	Well differentiated; Grade I	Blank(s)	Blank(s)	Right - origin of primary	8310/3: Clear cell adenocarcinoma, NOS	8310/3: Clear cell adenocarcinoma, NOS	5. All Other Cancer Types	Blank(s)	Blank(s)	Blank(s)	Blank(s)	I	T1a	N0	M0	Blank(s)	Blank(s)	Blank(s)	Blank(s)	I	Blank(s)	T1a	N0	M0	Blank(s)	Blank(s)	Blank(s)	N/A	Blank(s)	Blank(s)	Blank(s)	30	None	None; diagnosed at autopsy	No radiation and/or cancer-directed surgery
1212463	3	Liver	3rd of 3 or more primaries	Liver	Widowed	60-64 years	62 years	White	Spanish-Hispanic-Latino	Hispanic (All Races)	White	White	2017	C22.0-Liver	Moderately differentiated; Grade II	Blank(s)	Blank(s)	Not a paired site	8170/3: Hepatocellular carcinoma, NOS	8170/3: Hepatocellular carcinoma, NOS	5. All Other Cancer Types	Blank(s)	Blank(s)	Blank(s)	Blank(s)	Blank(s)	Blank(s)	Blank(s)	Blank(s)	1	p1	c0	c0	Blank(s)	Blank(s)	Blank(s)	Blank(s)	Blank(s)	Blank(s)	Blank(s)	Blank(s)	Blank(s)	Blank(s)	Blank(s)	Blank(s)	30	None	None; diagnosed at autopsy	No radiation and/or cancer-directed surgery
1212579	1	Breast	1st of 2 or more primaries	Breast	Widowed	75-79 years	79 years	Asian or Pacific Islander	Non-Spanish-Hispanic-Latino	Non-Hispanic Asian or Pacific Islander	Other (American Indian/AK Native, Asian/Pacific Islander)	Chinese	2011	C50.5-Lower-outer quadrant of breast	Poorly differentiated; Grade III	Blank(s)	Blank(s)	Left - origin of primary	8522/3: Infiltrating duct and lobular carcinoma	8522/3: Infiltrating duct and lobular carcinoma	5. All Other Cancer Types	Blank(s)	Blank(s)	Blank(s)	Blank(s)	IIA	T2	N0	M0	Blank(s)	Blank(s)	Blank(s)	Blank(s)	IIA	IIA	T2	N0	M0	T2	N0	M0	N/A	Blank(s)	Blank(s)	Blank(s)	23	Unknown or not applicable	None; diagnosed at autopsy	Radiation after surgery
1212579	2	Pancreas	2nd of 2 or more primaries	Pancreas	Widowed	80-84 years	80 years	Asian or Pacific Islander	Non-Spanish-Hispanic-Latino	Non-Hispanic Asian or Pacific Islander	Other (American Indian/AK Native, Asian/Pacific Islander)	Chinese	2012	C25.0-Head of pancreas	Unknown	Blank(s)	Blank(s)	Not a paired site	8500/3: Infiltrating duct carcinoma, NOS	8500/3: Infiltrating duct carcinoma, NOS	5. All Other Cancer Types	Blank(s)	Blank(s)	Blank(s)	Blank(s)	IB	T2	N0	M0	Blank(s)	Blank(s)	Blank(s)	Blank(s)	IB	Blank(s)	T2	N0	M0	Blank(s)	Blank(s)	Blank(s)	N/A	Blank(s)	Blank(s)	Blank(s)	0	None	None; diagnosed at autopsy	No radiation and/or cancer-directed surgery
1213341	1	Breast	1st of 2 or more primaries	Breast	Divorced	50-54 years	54 years	White	Non-Spanish-Hispanic-Latino	Non-Hispanic White	White	White	2011	C50.8-Overlapping lesion of breast	Moderately differentiated; Grade II	Blank(s)	Blank(s)	Right - origin of primary	8500/3: Infiltrating duct carcinoma, NOS	8500/3: Infiltrating duct carcinoma, NOS	5. All Other Cancer Types	Blank(s)	Blank(s)	Blank(s)	Blank(s)	IIA	T2	N0	M0	Blank(s)	Blank(s)	Blank(s)	Blank(s)	IIA	IIA	T2	N0	M0	T2	N0	M0	N/A	Blank(s)	Blank(s)	Blank(s)	0	Unknown or not applicable	None; diagnosed at autopsy	No radiation and/or cancer-directed surgery
1213341	2	Lung and Bronchus	2nd of 2 or more primaries	Lung and Bronchus	Divorced	55-59 years	56 years	White	Non-Spanish-Hispanic-Latino	Non-Hispanic White	White	White	2013	C34.1-Upper lobe, lung	Undifferentiated; anaplastic; Grade IV	Blank(s)	Blank(s)	Left - origin of primary	8140/3: Adenocarcinoma, NOS	8140/3: Adenocarcinoma, NOS	5. All Other Cancer Types	Blank(s)	Blank(s)	Blank(s)	Blank(s)	IA	T1a	N0	M0	Blank(s)	Blank(s)	Blank(s)	Blank(s)	IA	Blank(s)	T1	N0	M0	Blank(s)	Blank(s)	Blank(s)	N/A	Blank(s)	Blank(s)	Blank(s)	21	None	None; diagnosed at autopsy	No radiation and/or cancer-directed surgery
1213643	1	Breast	1st of 2 or more primaries	Breast	Married (including common law)	65-69 years	66 years	White	Non-Spanish-Hispanic-Latino	Non-Hispanic White	White	White	2011	C50.4-Upper-outer quadrant of breast	Well differentiated; Grade I	Blank(s)	Blank(s)	Right - origin of primary	8520/3: Lobular carcinoma, NOS	8520/3: Lobular carcinoma, NOS	5. All Other Cancer Types	Blank(s)	Blank(s)	Blank(s)	Blank(s)	IA	T1c	N0(i-)	M0	Blank(s)	Blank(s)	Blank(s)	Blank(s)	I	I	T1c	N0(i-)	M0	T1c	N0	M0	N/A	Blank(s)	Blank(s)	Blank(s)	22	Unknown or not applicable	None; diagnosed at autopsy	Radiation after surgery
1213643	2	Lung and Bronchus	2nd of 2 or more primaries	Lung and Bronchus	Unknown	70-74 years	72 years	White	Non-Spanish-Hispanic-Latino	Non-Hispanic White	White	White	2018	C34.1-Upper lobe, lung	Blank(s)	9	3	Left - origin of primary	8013/3: Large cell neuroendocrine carcinoma	8013/3: Large cell neuroendocrine carcinoma	5. All Other Cancer Types	T1mi	N0	M0	1A1	Blank(s)	Blank(s)	Blank(s)	Blank(s)	Blank(s)	Blank(s)	Blank(s)	Blank(s)	Blank(s)	Blank(s)	Blank(s)	Blank(s)	Blank(s)	Blank(s)	Blank(s)	Blank(s)	Blank(s)	Blank(s)	Blank(s)	Blank(s)	33	Number of regional lymph nodes removed unknown	None; diagnosed at autopsy	No radiation and/or cancer-directed surgery
1213656	1	Breast	1st of 2 or more primaries	Breast	Unknown	60-64 years	62 years	White	Spanish-Hispanic-Latino	Hispanic (All Races)	White	White	2011	C50.8-Overlapping lesion of breast	Moderately differentiated; Grade II	Blank(s)	Blank(s)	Left - origin of primary	8500/3: Infiltrating duct carcinoma, NOS	8500/3: Infiltrating duct carcinoma, NOS	5. All Other Cancer Types	Blank(s)	Blank(s)	Blank(s)	Blank(s)	UNK Stage	TX	N0(i-)	M0	Blank(s)	Blank(s)	Blank(s)	Blank(s)	UNK Stage	UNK Stage	TX	N0(i-)	M0	TX Adjusted	NX Adjusted	M0	N/A	Blank(s)	Blank(s)	Blank(s)	41	Unknown or not applicable	None; diagnosed at autopsy	No radiation and/or cancer-directed surgery
1213656	2	Breast	2nd of 2 or more primaries	Breast	Widowed	65-69 years	66 years	White	Spanish-Hispanic-Latino	Hispanic (All Races)	White	White	2015	C50.4-Upper-outer quadrant of breast	Moderately differentiated; Grade II	Blank(s)	Blank(s)	Left - origin of primary	8522/3: Infiltrating duct and lobular carcinoma	8522/3: Infiltrating duct and lobular carcinoma	5. All Other Cancer Types	Blank(s)	Blank(s)	Blank(s)	Blank(s)	IA	T1c	N0	M0	Blank(s)	Blank(s)	Blank(s)	Blank(s)	I	I	T1c	N0	M0	T1c	N0	M0	N/A	Blank(s)	Blank(s)	Blank(s)	22	Unknown or not applicable	None; diagnosed at autopsy	Radiation after surgery
1213796	1	Breast	1st of 2 or more primaries	Breast	Single (never married)	60-64 years	62 years	White	Non-Spanish-Hispanic-Latino	Non-Hispanic White	White	White	2011	C50.5-Lower-outer quadrant of breast	Moderately differentiated; Grade II	Blank(s)	Blank(s)	Right - origin of primary	8500/3: Infiltrating duct carcinoma, NOS	8500/3: Infiltrating duct carcinoma, NOS	5. All Other Cancer Types	Blank(s)	Blank(s)	Blank(s)	Blank(s)	IA	T1c	N0	M0	Blank(s)	Blank(s)	Blank(s)	Blank(s)	I	I	T1c	N0	M0	T1c	N0	M0	N/A	Blank(s)	Blank(s)	Blank(s)	23	Unknown or not applicable	None; diagnosed at autopsy	Radiation after surgery
1213796	2	Breast	2nd of 2 or more primaries	Breast	Single (never married)	65-69 years	68 years	White	Non-Spanish-Hispanic-Latino	Non-Hispanic White	White	White	2017	C50.8-Overlapping lesion of breast	Poorly differentiated; Grade III	Blank(s)	Blank(s)	Right - origin of primary	8500/3: Infiltrating duct carcinoma, NOS	8500/3: Infiltrating duct carcinoma, NOS	5. All Other Cancer Types	Blank(s)	Blank(s)	Blank(s)	Blank(s)	Blank(s)	Blank(s)	Blank(s)	Blank(s)	1A	p1A	c0	c0	Blank(s)	Blank(s)	Blank(s)	Blank(s)	Blank(s)	Blank(s)	Blank(s)	Blank(s)	Blank(s)	Blank(s)	Blank(s)	Blank(s)	23	Unknown or not applicable	None; diagnosed at autopsy	No radiation and/or cancer-directed surgery
1213828	1	Breast	1st of 2 or more primaries	Breast	Divorced	60-64 years	63 years	White	Non-Spanish-Hispanic-Latino	Non-Hispanic White	White	White	2011	C50.2-Upper-inner quadrant of breast	Moderately differentiated; Grade II	Blank(s)	Blank(s)	Left - origin of primary	8500/3: Infiltrating duct carcinoma, NOS	8500/3: Infiltrating duct carcinoma, NOS	5. All Other Cancer Types	Blank(s)	Blank(s)	Blank(s)	Blank(s)	IA	T1c	N0	M0	Blank(s)	Blank(s)	Blank(s)	Blank(s)	I	I	T1c	N0	M0	T1c	N0	M0	N/A	Blank(s)	Blank(s)	Blank(s)	80	Unknown or not applicable	Non-primary surgical procedure to distant site	No radiation and/or cancer-directed surgery
1213828	2	Breast	2nd of 2 or more primaries	Breast	Married (including common law)	60-64 years	63 years	White	Non-Spanish-Hispanic-Latino	Non-Hispanic White	White	White	2011	C50.4-Upper-outer quadrant of breast	Well differentiated; Grade I	Blank(s)	Blank(s)	Right - origin of primary	8522/3: Infiltrating duct and lobular carcinoma	8522/3: Infiltrating duct and lobular carcinoma	5. All Other Cancer Types	Blank(s)	Blank(s)	Blank(s)	Blank(s)	IA	T1c	N0	M0	Blank(s)	Blank(s)	Blank(s)	Blank(s)	I	I	T1c	N0	M0	T1c	N0	M0	N/A	Blank(s)	Blank(s)	Blank(s)	80	Unknown or not applicable	Non-primary surgical procedure to distant site	No radiation and/or cancer-directed surgery
1213828	2	Ascending Colon	3rd of 3 or more primaries	Ascending Colon	Divorced	65-69 years	67 years	White	Non-Spanish-Hispanic-Latino	Non-Hispanic White	White	White	2015	C18.2-Ascending colon	Moderately differentiated; Grade II	Blank(s)	Blank(s)	Not a paired site	8140/3: Adenocarcinoma, NOS	8140/3: Adenocarcinoma, NOS	5. All Other Cancer Types	Blank(s)	Blank(s)	Blank(s)	Blank(s)	IIIB	T3	N1a	M0	Blank(s)	Blank(s)	Blank(s)	Blank(s)	IIIB	Blank(s)	T3	N1	M0	Blank(s)	Blank(s)	Blank(s)	N/A	Blank(s)	Blank(s)	Blank(s)	40	4 or more regional lymph nodes removed	None; diagnosed at autopsy	No radiation and/or cancer-directed surgery
1213877	1	Breast	1st of 2 or more primaries	Breast	Married (including common law)	55-59 years	55 years	White	Non-Spanish-Hispanic-Latino	Non-Hispanic White	White	White	2011	C50.4-Upper-outer quadrant of breast	Moderately differentiated; Grade II	Blank(s)	Blank(s)	Right - origin of primary	8522/3: Infiltrating duct and lobular carcinoma	8522/3: Infiltrating duct and lobular carcinoma	5. All Other Cancer Types	Blank(s)	Blank(s)	Blank(s)	Blank(s)	IIA	T2	N0	M0	Blank(s)	Blank(s)	Blank(s)	Blank(s)	IIA	IIA	T2	N0	M0	T2	N0	M0	N/A	Blank(s)	Blank(s)	Blank(s)	23	Unknown or not applicable	None; diagnosed at autopsy	Radiation after surgery
1213877	2	Melanoma of the Skin	2nd of 2 or more primaries	Melanoma of the Skin	Unknown	60-64 years	61 years	White	Non-Spanish-Hispanic-Latino	Non-Hispanic White	White	White	2017	C44.7-Skin of lower limb and hip	Unknown	Blank(s)	Blank(s)	Left - origin of primary	8743/3: Superficial spreading melanoma	8743/3: Superficial spreading melanoma	5. All Other Cancer Types	Blank(s)	Blank(s)	Blank(s)	Blank(s)	Blank(s)	Blank(s)	Blank(s)	Blank(s)	1A	p1A	c0	c0	Blank(s)	Blank(s)	Blank(s)	Blank(s)	Blank(s)	Blank(s)	Blank(s)	Blank(s)	Blank(s)	Blank(s)	Blank(s)	Blank(s)	27	None	None; diagnosed at autopsy	No radiation and/or cancer-directed surgery
1214043	1	Breast	1st of 2 or more primaries	Breast	Widowed	85+ years	97 years	White	Non-Spanish-Hispanic-Latino	Non-Hispanic White	White	White	2011	C50.1-Central portion of breast	Moderately differentiated; Grade II	Blank(s)	Blank(s)	Left - origin of primary	8522/3: Infiltrating duct and lobular carcinoma	8522/3: Infiltrating duct and lobular carcinoma	5. All Other Cancer Types	Blank(s)	Blank(s)	Blank(s)	Blank(s)	IIB	T3	N0	M0	Blank(s)	Blank(s)	Blank(s)	Blank(s)	IIB	IIB	T3	N0	M0	T3	N0	M0	N/A	Blank(s)	Blank(s)	Blank(s)	41	Unknown or not applicable	None; diagnosed at autopsy	No radiation and/or cancer-directed surgery
1214043	2	Breast	2nd of 2 or more primaries	Breast	Widowed	85+ years	98 years	White	Non-Spanish-Hispanic-Latino	Non-Hispanic White	White	White	2012	C50.4-Upper-outer quadrant of breast	Poorly differentiated; Grade III	Blank(s)	Blank(s)	Right - origin of primary	8500/3: Infiltrating duct carcinoma, NOS	8500/3: Infiltrating duct carcinoma, NOS	5. All Other Cancer Types	Blank(s)	Blank(s)	Blank(s)	Blank(s)	IA	T1c	N0	M0	Blank(s)	Blank(s)	Blank(s)	Blank(s)	I	I	T1c	N0	M0	T1c	N0	M0	N/A	Blank(s)	Blank(s)	Blank(s)	22	Unknown or not applicable	None; diagnosed at autopsy	No radiation and/or cancer-directed surgery
1214048	1	Breast	1st of 2 or more primaries	Breast	Widowed	85+ years	96 years	White	Non-Spanish-Hispanic-Latino	Non-Hispanic White	White	White	2010	C50.8-Overlapping lesion of breast	Poorly differentiated; Grade III	Blank(s)	Blank(s)	Left - origin of primary	8500/3: Infiltrating duct carcinoma, NOS	8500/3: Infiltrating duct carcinoma, NOS	5. All Other Cancer Types	Blank(s)	Blank(s)	Blank(s)	Blank(s)	IA	T1b	N0(i-)	M0	Blank(s)	Blank(s)	Blank(s)	Blank(s)	I	I	T1b	N0(i-)	M0	T1b	N0	M0	N/A	Blank(s)	Blank(s)	Blank(s)	23	Unknown or not applicable	None; diagnosed at autopsy	No radiation and/or cancer-directed surgery
1214048	2	Stomach	2nd of 2 or more primaries	Stomach	Widowed	85+ years	100+ years	White	Non-Spanish-Hispanic-Latino	Non-Hispanic White	White	White	2017	C16.3-Gastric antrum	Poorly differentiated; Grade III	Blank(s)	Blank(s)	Not a paired site	8140/3: Adenocarcinoma, NOS	8140/3: Adenocarcinoma, NOS	5. All Other Cancer Types	Blank(s)	Blank(s)	Blank(s)	Blank(s)	Blank(s)	Blank(s)	Blank(s)	Blank(s)	99	cX	c0	c0	Blank(s)	Blank(s)	Blank(s)	Blank(s)	Blank(s)	Blank(s)	Blank(s)	Blank(s)	Blank(s)	Blank(s)	Blank(s)	Blank(s)	0	None	None; diagnosed at autopsy	No radiation and/or cancer-directed surgery
1214186	1	Breast	1st of 2 or more primaries	Breast	Married (including common law)	80-84 years	81 years	Black	Non-Spanish-Hispanic-Latino	Non-Hispanic Black	Black	Black	2011	C50.4-Upper-outer quadrant of breast	Moderately differentiated; Grade II	Blank(s)	Blank(s)	Right - origin of primary	8500/3: Infiltrating duct carcinoma, NOS	8500/3: Infiltrating duct carcinoma, NOS	5. All Other Cancer Types	Blank(s)	Blank(s)	Blank(s)	Blank(s)	IA	T1c	N0(i-)	M0	Blank(s)	Blank(s)	Blank(s)	Blank(s)	I	I	T1c	N0(i-)	M0	T1c	N0	M0	N/A	Blank(s)	Blank(s)	Blank(s)	20	Unknown or not applicable	None; diagnosed at autopsy	Radiation after surgery
1214186	2	Stomach	2nd of 2 or more primaries	Stomach	Married (including common law)	80-84 years	82 years	Black	Non-Spanish-Hispanic-Latino	Non-Hispanic Black	Black	Black	2012	C16.5-Lesser curvature of stomach NOS	Poorly differentiated; Grade III	Blank(s)	Blank(s)	Not a paired site	8936/3: Gastrointestinal stromal sarcoma	8936/3: Gastrointestinal stromal sarcoma	5. All Other Cancer Types	Blank(s)	Blank(s)	Blank(s)	Blank(s)	II	T2	N0	M0	Blank(s)	Blank(s)	Blank(s)	Blank(s)	NA	Blank(s)	NA	NA	NA	Blank(s)	Blank(s)	Blank(s)	N/A	Blank(s)	Blank(s)	Blank(s)	27	None	None; diagnosed at autopsy	No radiation and/or cancer-directed surgery
1214266	1	Breast	1st of 2 or more primaries	Breast	Single (never married)	65-69 years	68 years	White	Non-Spanish-Hispanic-Latino	Non-Hispanic White	White	White	2011	C50.9-Breast, NOS	Moderately differentiated; Grade II	Blank(s)	Blank(s)	Right - origin of primary	8520/3: Lobular carcinoma, NOS	8520/3: Lobular carcinoma, NOS	5. All Other Cancer Types	Blank(s)	Blank(s)	Blank(s)	Blank(s)	IA	T1a	N0	M0	Blank(s)	Blank(s)	Blank(s)	Blank(s)	I	I	T1a	N0	M0	T1a	N0	M0	N/A	Blank(s)	Blank(s)	Blank(s)	23	Unknown or not applicable	None; diagnosed at autopsy	No radiation and/or cancer-directed surgery
[truncated: 39,580 more rows]
[truncated: 39 more columns]
